# Supplementary material for: 2-(5-Meth­oxy-2-methyl-1H-indol-3-yl)-N′-[(1E,2E)-3-phenyl­prop-2-en-1-yl­idene]acetohydrazide
Source: Acta Crystallogr Sect E Struct Rep Online. 2013 Aug 31;69(Pt 9):o1493. doi: 10.1107/S1600536813023805 (PMC3884474; doi:10.1107/S1600536813023805)
Supplement: Supplementary file 1 [file e-69-o1493-sup1.cif]

##############################################################################
#                                                                            #
# This CIF contains the data in a paper accepted for publication in          #
# Acta Crystallographica Section E. It conforms to the requirements of       #
# Notes for Authors for Acta Crystallographica Section E, and has been       #
# peer reviewed under the auspices of the IUCr Commission on Journals.       #
#                                                                            #
# Full details of the Crystallographic Information File format               #
# are given in the paper "The Crystallographic Information File (CIF):       #
# a New Standard Archive File for Crystallography" by S. R. Hall, F. H.      #
# Allen and I. D. Brown [Acta Cryst. (1991), A47, 655-685].                  #
#                                                                            #
# The current version of the core CIF dictionary is obtainable from          #
# ftp://ftp.iucr.org/pub/cif_core.dic.                                       #
#                                                                            #
# Software is freely available for graphical display of the structure(s)     #
# in this CIF. For information consult the CIF software page                 #
# http://www.iucr.org/resources/cif/software.                                #
#                                                                            #
# This file may be used for bona fide research purposes within the           #
# scientific community so long as proper attribution is given to the journal # 
# article from which it was obtained.                                        #
#                                                                            #
##############################################################################
data_global
_audit_creation_method     'PLATON <TABLE ACC> option'
_journal_date_recd_electronic     2013-08-16
_journal_date_accepted     2013-08-23
_journal_name_full     'Acta Crystallographica, Section E'
_journal_year     2013
_journal_volume     69
_journal_issue      9
_journal_page_first     o1493
_journal_page_last     o1493
_journal_paper_category     QO
_journal_paper_doi     10.1107/S1600536813023805
_journal_coeditor_code     QM2100
_publ_contact_author_name
;
Mustafa R. Albayati
;
_publ_contact_author_address
;
Kirkuk University,
College of Science,
Department of Chemistry,
Kirkuk,
Iraq
;
_publ_contact_author_email     'shaabankamel@yahoo.com'
_publ_contact_author_fax     ?
_publ_contact_author_phone     ?
_publ_section_title
;\
2-(5-Methoxy-2-methyl-1<i>H</i>-indol-3-yl)-<i>N</i>'-[(1<i>E</i>,2<i>E</i>)-3-\
phenylprop-2-en-1-ylidene]acetohydrazide
;
loop_
    _publ_author_name
    _publ_author_address
    'Akkurt, Mehmet'
;
Department of Physics,
Faculty of Sciences,
Erciyes University,
38039 Kayseri,
Turkey
;
    'Joel T. Mague'
;
Department of Chemistry,
Tulane University,
New Orleans,
LA 70118,
USA
;
    'Mohamed, Shaaban K.'
;
Chemistry and Environmental Division,
Manchester Metropolitan University,
Manchester M1 5GD,
England
Chemistry Department,
Faculty of Science,
Minia University,
61519 El-Minia,
Egypt
;
    'Mustafa R. Albayati'
;
Kirkuk University,
College of Science,
Department of Chemistry,
Kirkuk,
Iraq
;
    'Mahmoud A. A. El-Remaily'
;
Department of Organic Chemistry,
Faculty of Science,
Institute of Biotechnology,
Granada University,
Granada E-18071,
Spain
Department of Chemistry,
Sohag University,
82524 Sohag,
Egypt
;
data_I
_chemical_name_systematic
;\
2-(5-Methoxy-2-methyl-1<i>H</i>-indol-3-yl)-<i>N</i>'-[(1<i>E</i>,2<i>E</i>)-\
3-phenylprop-2-en-1-ylidene]acetohydrazide
;
_chemical_name_common     ?
_chemical_formula_moiety     'C21 H21 N3 O2'
_chemical_formula_sum     'C21 H21 N3 O2'
_chemical_formula_structural     ?
_chemical_formula_iupac     'C21 H21 N3 O2'
_chemical_formula_weight     347.41
_chemical_melting_point     ?
_symmetry_cell_setting     triclinic
_symmetry_space_group_name_H-M     'P -1'
_symmetry_space_group_name_Hall     '-P 1'
loop_
    _symmetry_equiv_pos_site_id
    _symmetry_equiv_pos_as_xyz
    1 x,y,z
    2 -x,-y,-z
_cell_length_a     8.2786(9)
_cell_length_b     10.1194(11)
_cell_length_c     11.7739(13)
_cell_angle_alpha     93.001(2)
_cell_angle_beta     108.993(2)
_cell_angle_gamma     105.578(2)
_cell_volume     887.76(17)
_cell_formula_units_Z     2
_cell_measurement_reflns_used     8428
_cell_measurement_theta_min     2.59
_cell_measurement_theta_max     29.08
_cell_measurement_temperature     150
_cell_special_details
;
;
_exptl_crystal_description     'tablet'
_exptl_crystal_colour     'clear colourless'
_exptl_crystal_size_max     0.260
_exptl_crystal_size_mid     0.130
_exptl_crystal_size_min     0.080
_exptl_crystal_size_rad     ?
_exptl_crystal_density_diffrn     1.300
_exptl_crystal_density_meas     ?
_exptl_crystal_density_method     'Not Measured'
_exptl_crystal_F_000     368
_exptl_absorpt_coefficient_mu     0.085
_exptl_absorpt_correction_type     multi-scan
_exptl_absorpt_process_details     '(<i>SADABS</i>; Bruker, 2013)'
_exptl_absorpt_correction_T_min     0.78
_exptl_absorpt_correction_T_max     0.99
_exptl_special_details
;
The diffraction data were obtained from 3 sets of 400 frames, each of width
0.5\% in \w, colllected at \f = 0.00, 90.00 and 180.00\% and 2 sets of 800
frames, each of width 0.45\% in \f, collected at \w = -30.00 and 210.00\%. The
scan time was 15 sec/frame.
;
_diffrn_ambient_temperature     150(2)
_diffrn_radiation_type     MoK\a
_diffrn_radiation_wavelength     0.71073
_diffrn_radiation_monochromator     graphite
_diffrn_measurement_device_type     'Bruker SMART APEX CCD'
_diffrn_measurement_method     '\f and \w scans'
_diffrn_detector_area_resol_mean     8.3660
_diffrn_reflns_number     16303
_diffrn_reflns_av_R_equivalents     0.0405
_diffrn_reflns_av_sigmaI/netI     0.0351
_diffrn_reflns_theta_min     1.85
_diffrn_reflns_theta_max     29.10
_diffrn_reflns_theta_full     28.00
_diffrn_measured_fraction_theta_max     0.957
_diffrn_measured_fraction_theta_full     0.992
_diffrn_reflns_limit_h_min     -11
_diffrn_reflns_limit_h_max     10
_diffrn_reflns_limit_k_min     -13
_diffrn_reflns_limit_k_max     13
_diffrn_reflns_limit_l_min     -16
_diffrn_reflns_limit_l_max     15
_diffrn_reflns_reduction_process
;
;
_refine_special_details
;
Refinement on <i>F</i>^2^ for ALL reflections except those flagged by the user
for potential systematic errors. Weighted <i>R</i>-factors <i>wR</i> and all
goodnesses of fit <i>S</i> are based on <i>F</i>^2^, conventional
<i>R</i>-factors <i>R</i> are based on <i>F</i>, with <i>F</i> set to zero for
negative <i>F</i>^2^. The observed criterion of <i>F</i>^2^ > \s(<i>F</i>^2^)
is used only for calculating -<i>R</i>-factor-obs <i>etc</i>. and is not
relevant to the choice of reflections for refinement. <i>R</i>-factors based
on <i>F</i>^2^ are statistically about twice as large as those based on
<i>F</i>, and <i>R</i>-factors based on ALL data will be even larger.
;
_reflns_number_total     4574
_reflns_number_gt     3675
_reflns_threshold_expression     'I>2\s(I)'
_refine_ls_structure_factor_coef     Fsqd
_refine_ls_matrix_type     full
_refine_ls_R_factor_all     0.0555
_refine_ls_R_factor_gt     0.0448
_refine_ls_wR_factor_gt     0.1183
_refine_ls_wR_factor_ref     0.1264
_refine_ls_goodness_of_fit_ref     1.077
_refine_ls_restrained_S_all     1.077
_refine_ls_number_reflns     4574
_refine_ls_number_parameters     245
_refine_ls_number_restraints     0
_refine_ls_number_constraints     ?
_refine_ls_hydrogen_treatment     mixed
_refine_ls_weighting_scheme     calc
_refine_ls_weighting_details
           ' W=1/[\S^2^(FO^2^)+(0.0677P)^2^+0.0983P]  WHERE P=(FO^2^+2FC^2^)/3 '
_atom_sites_solution_primary     direct
_atom_sites_solution_secondary     difmap
_refine_ls_shift/su_max     0.001
_refine_ls_shift/su_mean     0.000
_refine_diff_density_max     0.356
_refine_diff_density_min     -0.253
_refine_ls_extinction_method     'none'
_refine_ls_abs_structure_details     ?
_refine_ls_abs_structure_Flack     .
loop_
    _atom_type_symbol
    _atom_type_description
    _atom_type_scat_dispersion_real
    _atom_type_scat_dispersion_imag
    _atom_type_scat_source
    C C 0.0033 0.0016 ' International Tables Vol C Tables 4.2.6.8 and 6.1.1.4'
    H H 0.0000 0.0000 ' International Tables Vol C Tables 4.2.6.8 and 6.1.1.4'
    N N 0.0061 0.0033 ' International Tables Vol C Tables 4.2.6.8 and 6.1.1.4'
    O O 0.0106 0.0060 ' International Tables Vol C Tables 4.2.6.8 and 6.1.1.4'
_computing_data_collection     'APEX2 (Bruker, 2013)'
_computing_cell_refinement     'SAINT (Bruker, 2013)'
_computing_data_reduction     'SAINT (Bruker, 2013)'
_computing_structure_solution     'SHELXS97 (Sheldrick, 2008)'
_computing_structure_refinement     'SHELXL97 (Sheldrick, 2008)'
_computing_molecular_graphics
;
ORTEP-3 for Windows (Farrugia, 2012) and
and PLATON (Spek, 2009)
;
_computing_publication_material
                                'WinGX (Farrugia, 2012) and PLATON (Spek, 2009)'
loop_
    _atom_site_type_symbol
    _atom_site_label
    _atom_site_fract_x
    _atom_site_fract_y
    _atom_site_fract_z
    _atom_site_U_iso_or_equiv
    _atom_site_thermal_displace_type
    _atom_site_calc_flag
    _atom_site_refinement_flags
    _atom_site_occupancy
    _atom_site_disorder_assembly
    _atom_site_disorder_group
    O O1 0.28193(13) 0.03509(10) 0.57833(8) 0.0383(3) Uani d . 1.000 . .
    O O2 1.01220(10) 0.33474(8) 1.05582(8) 0.0235(3) Uani d . 1.000 . .
    N N1 0.76159(13) -0.14643(9) 0.92901(9) 0.0233(3) Uani d . 1.000 . .
    N N2 0.76767(12) 0.39782(9) 0.96609(9) 0.0198(3) Uani d . 1.000 . .
    N N3 0.58483(12) 0.37175(9) 0.92778(9) 0.0213(3) Uani d . 1.000 . .
    C C1 0.1780(2) -0.04316(16) 0.46126(12) 0.0406(4) Uani d . 1.000 . .
    C C2 0.40353(16) -0.01850(12) 0.65687(11) 0.0261(3) Uani d . 1.000 . .
    C C3 0.44402(17) -0.13776(12) 0.62313(11) 0.0289(3) Uani d . 1.000 . .
    C C4 0.56565(16) -0.18727(11) 0.70752(11) 0.0264(3) Uani d . 1.000 . .
    C C5 0.64546(14) -0.11740(10) 0.82602(11) 0.0210(3) Uani d . 1.000 . .
    C C6 0.61147(14) 0.00623(10) 0.85962(10) 0.0190(3) Uani d . 1.000 . .
    C C7 0.48756(14) 0.05444(11) 0.77385(10) 0.0216(3) Uani d . 1.000 . .
    C C8 0.92662(16) -0.04883(12) 1.14821(11) 0.0266(3) Uani d . 1.000 . .
    C C9 0.80675(14) -0.04222(11) 1.02468(11) 0.0212(3) Uani d . 1.000 . .
    C C10 0.71796(14) 0.05319(10) 0.98586(10) 0.0190(3) Uani d . 1.000 . .
    C C11 0.73269(15) 0.18427(10) 1.06001(10) 0.0203(3) Uani d . 1.000 . .
    C C12 0.84755(14) 0.31009(10) 1.02798(10) 0.0184(3) Uani d . 1.000 . .
    C C13 0.52187(15) 0.45707(11) 0.86269(10) 0.0217(3) Uani d . 1.000 . .
    C C14 0.33089(15) 0.43345(11) 0.81838(11) 0.0235(3) Uani d . 1.000 . .
    C C15 0.24928(15) 0.51098(12) 0.74611(11) 0.0245(3) Uani d . 1.000 . .
    C C16 0.05663(15) 0.49356(11) 0.70035(10) 0.0223(3) Uani d . 1.000 . .
    C C17 -0.06817(16) 0.38488(12) 0.72362(11) 0.0257(3) Uani d . 1.000 . .
    C C18 -0.24894(16) 0.37336(13) 0.68079(11) 0.0289(3) Uani d . 1.000 . .
    C C19 -0.30851(17) 0.47052(15) 0.61408(12) 0.0342(4) Uani d . 1.000 . .
    C C20 -0.18776(18) 0.57806(15) 0.58911(12) 0.0350(4) Uani d . 1.000 . .
    C C21 -0.00671(17) 0.58889(13) 0.63135(11) 0.0291(3) Uani d . 1.000 . .
    H H1 0.827(2) -0.2041(17) 0.9322(15) 0.044(4) Uiso d . 1.000 . .
    H H1A 0.25730 -0.05190 0.41690 0.0610 Uiso c RU 1.000 . .
    H H1B 0.09370 0.00410 0.41640 0.0610 Uiso c RU 1.000 . .
    H H1C 0.11120 -0.13570 0.46960 0.0610 Uiso c RU 1.000 . .
    H H2 0.838(2) 0.4754(16) 0.9519(13) 0.032(4) Uiso d . 1.000 . .
    H H3 0.38760 -0.18480 0.54180 0.0350 Uiso c RU 1.000 . .
    H H4 0.59380 -0.26740 0.68470 0.0320 Uiso c RU 1.000 . .
    H H7 0.46140 0.13600 0.79550 0.0260 Uiso c RU 1.000 . .
    H H8A 0.98240 0.04490 1.19500 0.0400 Uiso c RU 1.000 . .
    H H8B 1.02000 -0.08780 1.14140 0.0400 Uiso c RU 1.000 . .
    H H8C 0.85640 -0.10790 1.18960 0.0400 Uiso c RU 1.000 . .
    H H11A 0.78640 0.17950 1.14750 0.0240 Uiso c RU 1.000 . .
    H H11B 0.61160 0.19340 1.04460 0.0240 Uiso c RU 1.000 . .
    H H13 0.59940 0.53380 0.84430 0.0260 Uiso c RU 1.000 . .
    H H14 0.25880 0.35810 0.84210 0.0280 Uiso c RU 1.000 . .
    H H15 0.32320 0.58470 0.72200 0.0290 Uiso c RU 1.000 . .
    H H17 -0.02820 0.31800 0.76950 0.0310 Uiso c RU 1.000 . .
    H H18 -0.33210 0.29880 0.69720 0.0350 Uiso c RU 1.000 . .
    H H19 -0.43240 0.46330 0.58550 0.0410 Uiso c RU 1.000 . .
    H H20 -0.22870 0.64450 0.54300 0.0420 Uiso c RU 1.000 . .
    H H21 0.07530 0.66240 0.61290 0.0350 Uiso c RU 1.000 . .
loop_
    _atom_site_aniso_label
    _atom_site_aniso_U_11
    _atom_site_aniso_U_22
    _atom_site_aniso_U_33
    _atom_site_aniso_U_12
    _atom_site_aniso_U_13
    _atom_site_aniso_U_23
    O1 0.0382(5) 0.0443(5) 0.0258(5) 0.0207(4) -0.0034(4) 0.0015(4)
    O2 0.0174(4) 0.0182(4) 0.0346(5) 0.0081(3) 0.0066(3) 0.0048(3)
    N1 0.0215(5) 0.0171(4) 0.0333(5) 0.0093(4) 0.0093(4) 0.0057(4)
    N2 0.0159(4) 0.0161(4) 0.0280(5) 0.0064(3) 0.0072(4) 0.0047(4)
    N3 0.0161(4) 0.0197(4) 0.0277(5) 0.0069(3) 0.0064(4) 0.0016(4)
    C1 0.0359(8) 0.0526(8) 0.0244(7) 0.0121(6) 0.0006(6) 0.0028(6)
    C2 0.0228(6) 0.0271(5) 0.0261(6) 0.0082(4) 0.0052(5) 0.0048(5)
    C3 0.0302(6) 0.0265(6) 0.0257(6) 0.0048(5) 0.0083(5) -0.0029(5)
    C4 0.0277(6) 0.0190(5) 0.0338(7) 0.0063(4) 0.0138(5) 0.0002(4)
    C5 0.0181(5) 0.0161(5) 0.0297(6) 0.0054(4) 0.0095(4) 0.0040(4)
    C6 0.0162(5) 0.0162(4) 0.0252(6) 0.0045(4) 0.0084(4) 0.0034(4)
    C7 0.0201(5) 0.0191(5) 0.0264(6) 0.0074(4) 0.0078(5) 0.0041(4)
    C8 0.0227(6) 0.0250(5) 0.0329(6) 0.0098(4) 0.0076(5) 0.0126(5)
    C9 0.0174(5) 0.0180(5) 0.0285(6) 0.0057(4) 0.0075(4) 0.0071(4)
    C10 0.0165(5) 0.0163(4) 0.0244(5) 0.0054(4) 0.0068(4) 0.0048(4)
    C11 0.0210(5) 0.0183(5) 0.0227(5) 0.0075(4) 0.0076(4) 0.0044(4)
    C12 0.0190(5) 0.0159(4) 0.0206(5) 0.0075(4) 0.0059(4) 0.0004(4)
    C13 0.0205(5) 0.0191(5) 0.0265(6) 0.0085(4) 0.0076(5) 0.0024(4)
    C14 0.0199(5) 0.0220(5) 0.0278(6) 0.0080(4) 0.0065(5) 0.0021(4)
    C15 0.0204(5) 0.0242(5) 0.0301(6) 0.0088(4) 0.0084(5) 0.0059(4)
    C16 0.0212(5) 0.0248(5) 0.0223(5) 0.0115(4) 0.0059(4) 0.0019(4)
    C17 0.0239(6) 0.0260(5) 0.0281(6) 0.0116(4) 0.0071(5) 0.0043(5)
    C18 0.0230(6) 0.0335(6) 0.0282(6) 0.0074(5) 0.0082(5) 0.0003(5)
    C19 0.0224(6) 0.0487(8) 0.0317(7) 0.0172(5) 0.0049(5) 0.0051(6)
    C20 0.0320(7) 0.0429(7) 0.0341(7) 0.0226(6) 0.0066(6) 0.0131(6)
    C21 0.0272(6) 0.0319(6) 0.0307(6) 0.0136(5) 0.0089(5) 0.0095(5)
_geom_special_details
;
Bond distances, angles <i>etc</i>. have been calculated using the rounded
fractional coordinates. All su's are estimated from the variances of the
(full) variance-covariance matrix. The cell e.s.d.'s are taken into account in
the estimation of distances, angles and torsion angles
;
loop_
    _geom_bond_atom_site_label_1
    _geom_bond_atom_site_label_2
    _geom_bond_site_symmetry_1
    _geom_bond_site_symmetry_2
    _geom_bond_distance
    _geom_bond_publ_flag
    O1 C1 . . 1.4195(17) no
    O1 C2 . . 1.3793(16) no
    O2 C12 . . 1.2432(15) no
    N1 C5 . . 1.3824(16) no
    N1 C9 . . 1.3822(15) no
    N2 N3 . . 1.3758(15) no
    N2 C12 . . 1.3512(15) no
    N3 C13 . . 1.2866(15) no
    N1 H1 . . 0.891(18) no
    N2 H2 . . 0.903(16) no
    C2 C7 . . 1.3856(16) no
    C2 C3 . . 1.4073(18) no
    C3 C4 . . 1.3871(18) no
    C4 C5 . . 1.3888(17) no
    C5 C6 . . 1.4179(15) no
    C6 C10 . . 1.4354(16) no
    C6 C7 . . 1.3986(16) no
    C8 C9 . . 1.4869(17) no
    C9 C10 . . 1.3748(16) no
    C10 C11 . . 1.5030(15) no
    C11 C12 . . 1.5169(15) no
    C13 C14 . . 1.4409(19) no
    C14 C15 . . 1.3328(17) no
    C15 C16 . . 1.4645(19) no
    C16 C21 . . 1.3936(17) no
    C16 C17 . . 1.3991(17) no
    C17 C18 . . 1.384(2) no
    C18 C19 . . 1.3842(19) no
    C19 C20 . . 1.382(2) no
    C20 C21 . . 1.388(2) no
    C1 H1A . . 0.9800 no
    C1 H1B . . 0.9800 no
    C1 H1C . . 0.9800 no
    C3 H3 . . 0.9500 no
    C4 H4 . . 0.9500 no
    C7 H7 . . 0.9500 no
    C8 H8A . . 0.9800 no
    C8 H8B . . 0.9800 no
    C8 H8C . . 0.9800 no
    C11 H11A . . 0.9900 no
    C11 H11B . . 0.9900 no
    C13 H13 . . 0.9500 no
    C14 H14 . . 0.9500 no
    C15 H15 . . 0.9500 no
    C17 H17 . . 0.9500 no
    C18 H18 . . 0.9500 no
    C19 H19 . . 0.9500 no
    C20 H20 . . 0.9500 no
    C21 H21 . . 0.9500 no
loop_
    _geom_angle_atom_site_label_1
    _geom_angle_atom_site_label_2
    _geom_angle_atom_site_label_3
    _geom_angle_site_symmetry_1
    _geom_angle_site_symmetry_2
    _geom_angle_site_symmetry_3
    _geom_angle
    _geom_angle_publ_flag
    C1 O1 C2 . . . 117.79(11) no
    C5 N1 C9 . . . 109.03(9) no
    N3 N2 C12 . . . 121.25(9) no
    N2 N3 C13 . . . 116.02(10) no
    C9 N1 H1 . . . 121.1(11) no
    C5 N1 H1 . . . 127.1(11) no
    N3 N2 H2 . . . 120.7(11) no
    C12 N2 H2 . . . 118.1(11) no
    O1 C2 C3 . . . 123.67(11) no
    O1 C2 C7 . . . 115.35(11) no
    C3 C2 C7 . . . 120.98(12) no
    C2 C3 C4 . . . 120.58(11) no
    C3 C4 C5 . . . 118.66(11) no
    C4 C5 C6 . . . 121.15(11) no
    N1 C5 C6 . . . 107.51(10) no
    N1 C5 C4 . . . 131.34(10) no
    C5 C6 C10 . . . 106.84(10) no
    C7 C6 C10 . . . 133.62(10) no
    C5 C6 C7 . . . 119.50(10) no
    C2 C7 C6 . . . 119.01(11) no
    N1 C9 C8 . . . 120.64(10) no
    N1 C9 C10 . . . 109.46(10) no
    C8 C9 C10 . . . 129.81(11) no
    C6 C10 C11 . . . 126.11(10) no
    C9 C10 C11 . . . 126.77(10) no
    C6 C10 C9 . . . 107.10(10) no
    C10 C11 C12 . . . 110.76(10) no
    N2 C12 C11 . . . 118.76(11) no
    O2 C12 N2 . . . 118.88(10) no
    O2 C12 C11 . . . 122.36(10) no
    N3 C13 C14 . . . 118.40(11) no
    C13 C14 C15 . . . 123.95(11) no
    C14 C15 C16 . . . 126.31(11) no
    C15 C16 C17 . . . 122.69(11) no
    C15 C16 C21 . . . 119.29(11) no
    C17 C16 C21 . . . 118.02(12) no
    C16 C17 C18 . . . 121.03(11) no
    C17 C18 C19 . . . 119.96(12) no
    C18 C19 C20 . . . 119.99(14) no
    C19 C20 C21 . . . 119.99(13) no
    C16 C21 C20 . . . 121.01(13) no
    O1 C1 H1A . . . 109.00 no
    O1 C1 H1B . . . 109.00 no
    O1 C1 H1C . . . 109.00 no
    H1A C1 H1B . . . 109.00 no
    H1A C1 H1C . . . 109.00 no
    H1B C1 H1C . . . 109.00 no
    C2 C3 H3 . . . 120.00 no
    C4 C3 H3 . . . 120.00 no
    C3 C4 H4 . . . 121.00 no
    C5 C4 H4 . . . 121.00 no
    C2 C7 H7 . . . 121.00 no
    C6 C7 H7 . . . 120.00 no
    C9 C8 H8A . . . 109.00 no
    C9 C8 H8B . . . 109.00 no
    C9 C8 H8C . . . 109.00 no
    H8A C8 H8B . . . 109.00 no
    H8A C8 H8C . . . 109.00 no
    H8B C8 H8C . . . 109.00 no
    C10 C11 H11A . . . 109.00 no
    C10 C11 H11B . . . 109.00 no
    C12 C11 H11A . . . 109.00 no
    C12 C11 H11B . . . 109.00 no
    H11A C11 H11B . . . 108.00 no
    N3 C13 H13 . . . 121.00 no
    C14 C13 H13 . . . 121.00 no
    C13 C14 H14 . . . 118.00 no
    C15 C14 H14 . . . 118.00 no
    C14 C15 H15 . . . 117.00 no
    C16 C15 H15 . . . 117.00 no
    C16 C17 H17 . . . 119.00 no
    C18 C17 H17 . . . 120.00 no
    C17 C18 H18 . . . 120.00 no
    C19 C18 H18 . . . 120.00 no
    C18 C19 H19 . . . 120.00 no
    C20 C19 H19 . . . 120.00 no
    C19 C20 H20 . . . 120.00 no
    C21 C20 H20 . . . 120.00 no
    C16 C21 H21 . . . 119.00 no
    C20 C21 H21 . . . 120.00 no
loop_
    _geom_torsion_atom_site_label_1
    _geom_torsion_atom_site_label_2
    _geom_torsion_atom_site_label_3
    _geom_torsion_atom_site_label_4
    _geom_torsion_site_symmetry_1
    _geom_torsion_site_symmetry_2
    _geom_torsion_site_symmetry_3
    _geom_torsion_site_symmetry_4
    _geom_torsion
    _geom_torsion_publ_flag
    C1 O1 C2 C3 . . . . 7.23(19) no
    C1 O1 C2 C7 . . . . -173.47(12) no
    C9 N1 C5 C4 . . . . 178.38(13) no
    C9 N1 C5 C6 . . . . -2.32(13) no
    C5 N1 C9 C8 . . . . 178.24(11) no
    C5 N1 C9 C10 . . . . 1.36(14) no
    C12 N2 N3 C13 . . . . -175.51(10) no
    N3 N2 C12 O2 . . . . 176.74(10) no
    N3 N2 C12 C11 . . . . -2.72(16) no
    N2 N3 C13 C14 . . . . 179.00(10) no
    O1 C2 C3 C4 . . . . -178.89(12) no
    C7 C2 C3 C4 . . . . 1.8(2) no
    O1 C2 C7 C6 . . . . 179.33(11) no
    C3 C2 C7 C6 . . . . -1.35(19) no
    C2 C3 C4 C5 . . . . 0.5(2) no
    C3 C4 C5 N1 . . . . 175.97(13) no
    C3 C4 C5 C6 . . . . -3.25(19) no
    N1 C5 C6 C7 . . . . -175.64(11) no
    N1 C5 C6 C10 . . . . 2.37(13) no
    C4 C5 C6 C7 . . . . 3.75(18) no
    C4 C5 C6 C10 . . . . -178.25(11) no
    C5 C6 C7 C2 . . . . -1.38(17) no
    C10 C6 C7 C2 . . . . -178.75(13) no
    C5 C6 C10 C9 . . . . -1.55(13) no
    C5 C6 C10 C11 . . . . 176.91(11) no
    C7 C6 C10 C9 . . . . 176.05(13) no
    C7 C6 C10 C11 . . . . -5.5(2) no
    N1 C9 C10 C6 . . . . 0.16(14) no
    N1 C9 C10 C11 . . . . -178.30(11) no
    C8 C9 C10 C6 . . . . -176.35(12) no
    C8 C9 C10 C11 . . . . 5.2(2) no
    C6 C10 C11 C12 . . . . -74.62(15) no
    C9 C10 C11 C12 . . . . 103.55(13) no
    C10 C11 C12 O2 . . . . -70.23(14) no
    C10 C11 C12 N2 . . . . 109.21(12) no
    N3 C13 C14 C15 . . . . -177.08(12) no
    C13 C14 C15 C16 . . . . -178.72(11) no
    C14 C15 C16 C17 . . . . -3.5(2) no
    C14 C15 C16 C21 . . . . 176.09(12) no
    C15 C16 C17 C18 . . . . 178.73(11) no
    C21 C16 C17 C18 . . . . -0.85(18) no
    C15 C16 C21 C20 . . . . -178.26(12) no
    C17 C16 C21 C20 . . . . 1.33(18) no
    C16 C17 C18 C19 . . . . -0.17(19) no
    C17 C18 C19 C20 . . . . 0.7(2) no
    C18 C19 C20 C21 . . . . -0.3(2) no
    C19 C20 C21 C16 . . . . -0.8(2) no
loop_
    _geom_hbond_atom_site_label_D
    _geom_hbond_atom_site_label_H
    _geom_hbond_atom_site_label_A
    _geom_hbond_site_symmetry_A
    _geom_hbond_distance_DH
    _geom_hbond_distance_HA
    _geom_hbond_distance_DA
    _geom_hbond_angle_DHA
    _geom_hbond_publ_flag
    N1 H1 O2 2_757 0.891(18) 2.093(18) 2.9841(14) 178.1(9) yes
    N2 H2 O2 2_767 0.903(16) 2.012(16) 2.9055(13) 170.0(14) yes
    C7 H7 N3 . 0.95 2.54 3.3609(15) 145 yes
    C11 H11B N3 . 0.99 2.34 2.7996(15) 107 no
_iucr_refine_instructions_details
;
TITL K-7 mix (SKM-009) in P-1
CELL  0.71073   8.2786  10.1194  11.7739   93.001  108.993  105.578
ZERR    2.00   0.0009   0.0011   0.0013   0.002   0.002   0.002
LATT 1
SFAC C  H  N  O
UNIT 42  42  6  4
REM Solution 1  R1  0.122,  Alpha= 0.0643  in P-1
REM C21 N4 O
L.S. 10
BOND $H
FMAP 2
PLAN 5
ACTA 56
CONF
HTAB C7 N3
EQIV $1 -x+2, -y+1, -z+2
HTAB N2 O2_$1
EQIV $2 -x+2, -y, -z+2
HTAB N1 O2_$2
SIZE 0.08 0.13 0.26
TEMP -123
WGHT    0.067700    0.098300
FVAR       0.78601
O1    4    0.281933    0.035093    0.578330    11.00000    0.03823    0.04426 =
         0.02576    0.00146   -0.00336    0.02070
O2    4    1.012204    0.334744    1.055820    11.00000    0.01736    0.01824 =
         0.03455    0.00484    0.00657    0.00805
N1    3    0.761589   -0.146426    0.929010    11.00000    0.02153    0.01710 =
         0.03333    0.00572    0.00932    0.00933
N2    3    0.767667    0.397820    0.966095    11.00000    0.01589    0.01612 =
         0.02796    0.00466    0.00719    0.00645
N3    3    0.584834    0.371749    0.927782    11.00000    0.01608    0.01971 =
         0.02767    0.00164    0.00640    0.00686
C1    1    0.177984   -0.043161    0.461263    11.00000    0.03590    0.05261 =
         0.02440    0.00278    0.00060    0.01210
AFIX 137
H1A   2    0.257289   -0.051877    0.416942    11.00000   -1.50000
H1B   2    0.093733    0.004116    0.416380    11.00000   -1.50000
H1C   2    0.111167   -0.135747    0.469648    11.00000   -1.50000
AFIX   0
C2    1    0.403529   -0.018500    0.656871    11.00000    0.02282    0.02708 =
         0.02605    0.00476    0.00517    0.00816
C3    1    0.444024   -0.137763    0.623135    11.00000    0.03019    0.02652 =
         0.02573   -0.00288    0.00829    0.00479
AFIX  43
H3    2    0.387557   -0.184776    0.541847    11.00000   -1.20000
AFIX   0
C4    1    0.565651   -0.187274    0.707519    11.00000    0.02775    0.01904 =
         0.03379    0.00022    0.01378    0.00626
AFIX  43
H4    2    0.593795   -0.267360    0.684717    11.00000   -1.20000
AFIX   0
C5    1    0.645461   -0.117402    0.826019    11.00000    0.01810    0.01608 =
         0.02968    0.00397    0.00946    0.00543
C6    1    0.611468    0.006229    0.859624    11.00000    0.01623    0.01616 =
         0.02521    0.00341    0.00838    0.00450
C7    1    0.487562    0.054443    0.773850    11.00000    0.02007    0.01910 =
         0.02636    0.00407    0.00779    0.00742
AFIX  43
H7    2    0.461407    0.135989    0.795473    11.00000   -1.20000
AFIX   0
C8    1    0.926617   -0.048826    1.148210    11.00000    0.02265    0.02497 =
         0.03290    0.01259    0.00763    0.00975
AFIX 137
H8A   2    0.982435    0.044856    1.195041    11.00000   -1.50000
H8B   2    1.019990   -0.087814    1.141407    11.00000   -1.50000
H8C   2    0.856432   -0.107872    1.189598    11.00000   -1.50000
AFIX   0
C9    1    0.806748   -0.042221    1.024684    11.00000    0.01738    0.01797 =
         0.02849    0.00715    0.00746    0.00575
C10   1    0.717959    0.053185    0.985861    11.00000    0.01650    0.01625 =
         0.02441    0.00479    0.00681    0.00543
C11   1    0.732690    0.184275    1.060012    11.00000    0.02097    0.01828 =
         0.02267    0.00443    0.00759    0.00745
AFIX  23
H11A  2    0.786352    0.179506    1.147524    11.00000   -1.20000
H11B  2    0.611562    0.193411    1.044591    11.00000   -1.20000
AFIX   0
C12   1    0.847553    0.310087    1.027984    11.00000    0.01904    0.01594 =
         0.02057    0.00040    0.00591    0.00749
C13   1    0.521872    0.457066    0.862689    11.00000    0.02048    0.01911 =
         0.02647    0.00245    0.00762    0.00854
AFIX  43
H13   2    0.599436    0.533789    0.844282    11.00000   -1.20000
AFIX   0
C14   1    0.330894    0.433448    0.818384    11.00000    0.01987    0.02204 =
         0.02777    0.00205    0.00652    0.00800
AFIX  43
H14   2    0.258798    0.358067    0.842114    11.00000   -1.20000
AFIX   0
C15   1    0.249277    0.510981    0.746113    11.00000    0.02045    0.02424 =
         0.03009    0.00589    0.00840    0.00875
AFIX  43
H15   2    0.323244    0.584687    0.721952    11.00000   -1.20000
AFIX   0
C16   1    0.056633    0.493558    0.700346    11.00000    0.02119    0.02479 =
         0.02228    0.00189    0.00588    0.01149
C17   1   -0.068166    0.384881    0.723620    11.00000    0.02393    0.02601 =
         0.02815    0.00429    0.00710    0.01158
AFIX  43
H17   2   -0.028226    0.317953    0.769531    11.00000   -1.20000
AFIX   0
C18   1   -0.248939    0.373355    0.680791    11.00000    0.02299    0.03350 =
         0.02820    0.00035    0.00815    0.00741
AFIX  43
H18   2   -0.332053    0.298810    0.697171    11.00000   -1.20000
AFIX   0
C19   1   -0.308509    0.470522    0.614085    11.00000    0.02244    0.04865 =
         0.03168    0.00508    0.00491    0.01724
AFIX  43
H19   2   -0.432365    0.463298    0.585473    11.00000   -1.20000
AFIX   0
C20   1   -0.187764    0.578058    0.589110    11.00000    0.03203    0.04285 =
         0.03405    0.01313    0.00661    0.02261
AFIX  43
H20   2   -0.228678    0.644539    0.543044    11.00000   -1.20000
AFIX   0
C21   1   -0.006712    0.588895    0.631351    11.00000    0.02719    0.03188 =
         0.03069    0.00947    0.00890    0.01358
AFIX  43
H21   2    0.075266    0.662419    0.612948    11.00000   -1.20000
AFIX   0
H2    2    0.837722    0.475427    0.951864    11.00000    0.03237
H1    2    0.827039   -0.204123    0.932214    11.00000    0.04428
HKLF 4
REM  SKM009_0m in P-1
REM R1 =  0.0448 for    3675 Fo > 4sig(Fo)  and  0.0555 for all    4574 data
REM    245 parameters refined using      0 restraints
END
WGHT      0.0677      0.0982
REM Highest difference peak  0.356,  deepest hole -0.253,  1-sigma level  0.055
Q1    1   0.7847  0.2467  1.0409  11.00000  0.05    0.36
Q2    1   0.0034  0.4503  0.7249  11.00000  0.05    0.28
Q3    1   0.6535  0.0333  0.9220  11.00000  0.05    0.27
Q4    1   0.1457  0.4940  0.7276  11.00000  0.05    0.26
Q5    1   0.7914  0.0174  1.0016  11.00000  0.05    0.23
;
