# Supplementary material for: 2-(5-Meth­oxy-2-methyl-1H-indol-3-yl)-N′-[(1E,2E)-3-phenyl­prop-2-en-1-yl­idene]acetohydrazide
Source: Acta Crystallogr Sect E Struct Rep Online. 2013 Aug 31;69(Pt 9):o1493. doi: 10.1107/S1600536813023805 (PMC3884474; doi:10.1107/S1600536813023805)
Supplement: Supplementary file 2 [file e-69-o1493-Isup2.hkl]

#
# h,k,l, Fc-squared, Fo-squared, sigma(Fo-squared), status flag
#
data_I
_shelx_title ' SKM009_0m in P-1'
_shelx_refln_list_code          4
_shelx_F_calc_maximum      132.28
_exptl_crystal_F_000       368.00
_reflns_d_resolution_high  0.7307

loop_
 _space_group_symop_operation_xyz
 'x, y, z'
 '-x, -y, -z'

_cell_length_a     8.2786
_cell_length_b    10.1194
_cell_length_c    11.7739
_cell_angle_alpha  93.001
_cell_angle_beta  108.993
_cell_angle_gamma 105.578

_shelx_F_squared_multiplier     1.000

loop_
 _refln_index_h
 _refln_index_k
 _refln_index_l
 _refln_F_squared_calc
 _refln_F_squared_meas
 _refln_F_squared_sigma
 _refln_observed_status
   1   0   0        173.10        166.31         3.27 o
   2   0   0        517.52        502.43         8.83 o
   3   0   0        159.10        171.76         3.13 o
   4   0   0       1042.92       1153.38        18.17 o
   5   0   0        172.69        184.50         3.96 o
   6   0   0         76.13         80.14         2.92 o
   7   0   0          9.72         12.88         1.45 o
   8   0   0          1.08          0.60         0.87 o
   9   0   0         21.69         25.16         3.53 o
 -10   1   0         50.91         58.11         4.51 o
  -9   1   0         68.78         66.36         5.99 o
  -8   1   0         27.33         25.71         2.35 o
  -7   1   0         56.29         42.44         2.20 o
  -6   1   0          1.29          0.88         0.59 o
  -5   1   0         54.94         60.75         1.63 o
  -4   1   0        123.07        140.55         2.83 o
  -3   1   0        183.59        196.65         3.47 o
  -2   1   0        222.47        242.41         3.79 o
  -1   1   0       3364.61       3692.26        74.93 o
   0   1   0          9.57          2.02         0.78 o
   1   1   0        345.16        386.71         6.74 o
   2   1   0         58.52         59.07         1.40 o
   3   1   0        145.09        158.67         3.55 o
   4   1   0        263.60        307.06         5.88 o
   5   1   0         12.58         13.80         1.50 o
   6   1   0        125.26        125.15         4.58 o
   7   1   0         26.54         28.50         1.85 o
   8   1   0         20.04         22.19         1.97 o
   9   1   0         71.16         74.11         6.21 o
 -10   2   0         44.27         37.41         3.66 o
  -9   2   0         51.86         39.90         3.49 o
  -8   2   0        153.90        155.58         7.26 o
  -7   2   0        334.82        303.40         9.25 o
  -6   2   0          3.86          4.72         0.79 o
  -5   2   0         19.12         19.32         0.89 o
  -4   2   0         16.20         14.63         0.71 o
  -3   2   0         84.10         87.85         1.82 o
  -2   2   0        231.51        265.69         5.90 o
  -1   2   0        677.71        741.68        15.38 o
   0   2   0       9668.07       8345.04       215.20 o
   1   2   0       1909.86       1946.89        28.03 o
   2   2   0        206.19        212.82         4.84 o
   3   2   0         10.06         10.05         0.65 o
   4   2   0        112.01        116.00         2.96 o
   5   2   0        212.74        208.24         5.50 o
   6   2   0          9.86         13.32         1.35 o
   7   2   0          0.68          1.36         0.72 o
   8   2   0         10.77          8.52         1.35 o
   9   2   0         79.70         84.64         5.45 o
 -10   3   0         64.62         71.02         4.90 o
  -9   3   0         39.46         50.52         4.10 o
  -8   3   0          0.12          0.00         1.13 o
  -7   3   0        219.23        190.15         9.88 o
  -6   3   0         87.83         85.97         2.96 o
  -5   3   0          2.89          6.07         0.61 o
  -4   3   0         20.26         19.40         0.75 o
  -3   3   0          0.78          0.16         0.25 o
  -2   3   0        398.54        446.18         9.68 o
  -1   3   0        845.50        975.92        16.42 o
   0   3   0        487.99        543.90        11.34 o
   1   3   0        592.30        549.66        10.46 o
   2   3   0          0.17          0.05         0.18 o
   3   3   0         48.04         37.40         1.17 o
   4   3   0        162.74        165.24         3.93 o
   5   3   0        592.25        581.12        13.23 o
   6   3   0          1.10          0.60         0.61 o
   7   3   0          4.61          5.77         1.09 o
   8   3   0         33.97         33.60         2.31 o
   9   3   0         47.02         54.42         4.54 o
 -10   4   0          1.60          0.00         1.62 o
  -9   4   0         99.69         77.37         7.61 o
  -8   4   0        125.17        127.24         6.56 o
  -7   4   0          0.44          0.00         0.97 o
  -6   4   0          0.55          0.28         0.43 o
  -5   4   0         17.01         14.66         0.94 o
  -4   4   0          2.63          3.11         0.37 o
  -3   4   0         71.85         83.26         3.27 o
  -2   4   0         26.42         22.98         0.90 o
  -1   4   0         70.78         78.36         1.91 o
   0   4   0        146.92        142.15         3.59 o
   1   4   0         54.88         52.37         1.51 o
   2   4   0          6.66          7.80         0.63 o
   3   4   0          8.29          9.00         0.57 o
   4   4   0        219.86        207.91         4.81 o
   5   4   0        322.82        297.53         7.47 o
   6   4   0          5.84          7.22         1.07 o
   7   4   0          0.01          0.11         0.52 o
   8   4   0          5.52          4.86         1.26 o
 -10   5   0         16.01         17.97         4.53 o
  -9   5   0         53.63         49.04         5.99 o
  -8   5   0          6.11          4.85         2.99 o
  -7   5   0         13.30         11.18         2.00 o
  -6   5   0        213.06        211.15         5.44 o
  -5   5   0        275.55        265.24         6.28 o
  -4   5   0          7.78          7.72         0.90 o
  -3   5   0        119.52        138.29         5.25 o
  -2   5   0         12.67         10.14         0.57 o
  -1   5   0         31.61         34.26         1.23 o
   0   5   0        487.21        524.82         9.47 o
   1   5   0        221.14        230.20         4.93 o
   2   5   0        141.85        147.75         7.45 o
   3   5   0         36.86         38.22         1.77 o
   4   5   0          2.71          1.72         0.85 o
   5   5   0         47.88         48.11         2.80 o
   6   5   0        102.97        100.71         3.33 o
   7   5   0          0.14          0.43         0.54 o
   8   5   0          2.37          2.02         1.59 o
 -10   6   0         41.49         55.68         6.80 o
  -9   6   0         31.71         33.53         3.37 o
  -8   6   0          3.79          3.69         1.71 o
  -7   6   0        602.92        611.15        12.94 o
  -6   6   0        789.93        814.38        16.48 o
  -5   6   0         40.03         33.87         2.64 o
  -4   6   0          0.22          0.49         0.44 o
  -3   6   0        110.32        116.15         3.38 o
  -2   6   0        161.86        184.50         4.69 o
  -1   6   0        188.41        233.57         4.66 o
   0   6   0        394.10        420.04         7.84 o
   1   6   0         73.39         80.54         4.01 o
   2   6   0         17.35         19.26         1.24 o
   3   6   0          1.65          1.17         0.55 o
   4   6   0         25.33         24.78         2.33 o
   5   6   0         36.15         39.74         4.44 o
   6   6   0          0.00          0.31         0.74 o
   7   6   0          8.69          6.51         1.58 o
 -10   7   0         24.25         27.50         3.27 o
  -9   7   0          1.70          2.73         3.48 o
  -8   7   0          6.29          6.66         1.82 o
  -7   7   0         10.03         13.42         1.47 o
  -6   7   0        221.58        228.47         5.76 o
  -5   7   0        668.79        663.01        15.06 o
  -4   7   0        100.03         98.39         3.17 o
  -3   7   0          2.42          3.85         0.53 o
  -2   7   0          2.15          2.31         0.66 o
  -1   7   0         97.09         99.83         3.11 o
   0   7   0          1.40          0.21         0.38 o
   1   7   0         60.10         64.59         2.38 o
   2   7   0         73.89         69.74         2.69 o
   3   7   0         12.08          9.54         1.19 o
   4   7   0         49.52         44.42         2.71 o
   5   7   0         23.36         20.51         2.06 o
   6   7   0          0.02          0.37         0.92 o
 -10   8   0         61.99         71.56         5.02 o
  -9   8   0          1.00          0.69         1.20 o
  -8   8   0          0.03          0.38         0.96 o
  -7   8   0         10.55          9.60         1.28 o
  -6   8   0        664.15        680.74        14.28 o
  -5   8   0        128.72        123.78         4.23 o
  -4   8   0         39.20         32.92         1.65 o
  -3   8   0          2.12          0.31         0.59 o
  -2   8   0          3.96          1.18         0.70 o
  -1   8   0          0.01          0.32         0.45 o
   0   8   0          7.27          7.48         0.88 o
   1   8   0         43.04         42.69         1.86 o
   2   8   0          2.33          2.98         0.78 o
   3   8   0        114.50        127.15         5.44 o
   4   8   0         22.42         30.18         2.33 o
   5   8   0         35.91         38.39         3.52 o
   6   8   0         63.79         78.64         4.40 o
  -9   9   0        153.29        162.40        13.19 o
  -8   9   0         15.56         18.91         2.47 o
  -7   9   0          0.30          0.67         0.73 o
  -6   9   0        376.94        346.88         9.01 o
  -5   9   0         29.04         28.45         1.69 o
  -4   9   0         39.89         33.76         1.57 o
  -3   9   0         21.01         20.32         1.75 o
  -2   9   0        452.29        435.29        12.22 o
  -1   9   0         16.36         21.02         1.47 o
   0   9   0        146.61        151.02         4.70 o
   1   9   0         32.93         30.07         1.66 o
   2   9   0          3.85          2.72         0.83 o
   3   9   0        219.28        231.64         9.26 o
   4   9   0        189.15        194.50         7.26 o
   5   9   0         35.35         42.93         3.10 o
  -9  10   0          0.09          0.00         2.10 o
  -8  10   0          2.83          4.91         1.03 o
  -7  10   0          3.50          3.66         0.90 o
  -6  10   0         19.62         18.93         1.62 o
  -5  10   0        163.90        158.41         4.70 o
  -4  10   0          0.66          0.15         0.74 o
  -3  10   0         29.81         36.46         2.78 o
  -2  10   0          7.53         10.28         1.55 o
  -1  10   0        270.48        269.22         8.40 o
   0  10   0          7.72          8.50         1.28 o
   1  10   0         59.73         59.32         2.68 o
   2  10   0          0.20          1.06         0.70 o
   3  10   0         97.68         98.80         5.70 o
   4  10   0        114.88        131.58         6.37 o
  -8  11   0          0.76          2.94         0.95 o
  -7  11   0         24.37         26.80         1.80 o
  -6  11   0         81.01         84.10         3.11 o
  -5  11   0         35.01         31.44         2.57 o
  -4  11   0         35.62         33.92         5.20 o
  -3  11   0          6.22          4.61         1.19 o
  -2  11   0         10.86         13.42         1.79 o
  -1  11   0        433.60        432.19        12.60 o
   0  11   0        100.28         98.66         3.80 o
   1  11   0          8.22          8.45         1.28 o
   2  11   0         16.98         14.46         1.99 o
   3  11   0          4.18          3.67         1.08 o
  -7  12   0         67.06         70.22         3.72 o
  -6  12   0          3.50          4.95         2.16 o
  -5  12   0         23.10         22.30         3.23 o
  -4  12   0          3.02          6.03         1.32 o
  -3  12   0         27.06         22.17         2.20 o
  -2  12   0          4.44          3.24         1.09 o
  -1  12   0        144.93        140.06         5.57 o
   0  12   0         34.64         34.59         2.22 o
   1  12   0          1.85          1.88         0.94 o
  -6  13   0         50.17         60.21         7.45 o
  -5  13   0          1.02          0.47         1.02 o
  -4  13   0          9.07         11.53         1.87 o
  -3  13   0          2.20          2.10         1.04 o
  -2  13   0          0.48          1.03         1.05 o
  -1  13   0         43.64         41.57         2.84 o
   0  13   0         13.17          5.34         2.91 o
   0 -13   1         60.23         58.78         4.98 o
   1 -13   1        113.24        110.09         4.75 o
   2 -13   1          5.25          5.18         1.29 o
   3 -13   1          2.59          1.99         1.27 o
   4 -13   1          0.42          0.00         0.90 o
   5 -13   1         35.34         29.43         2.73 o
   6 -13   1         13.67         17.48         4.53 o
  -2 -12   1         11.37          9.88         1.72 o
  -1 -12   1          7.45          6.91         1.22 o
   0 -12   1          0.14          0.27         0.73 o
   1 -12   1         15.07         16.09         2.53 o
   2 -12   1         25.86         29.19         4.63 o
   3 -12   1         10.49         10.89         1.73 o
   4 -12   1         18.19         23.50         2.72 o
   5 -12   1         21.83         29.38         3.68 o
   6 -12   1          0.72          1.89         0.99 o
   7 -12   1          3.09          2.70         1.33 o
  -3 -11   1         59.88         59.07         5.64 o
  -2 -11   1         13.81         14.35         1.70 o
  -1 -11   1         23.75         25.00         1.94 o
   0 -11   1          2.54          1.93         0.89 o
   1 -11   1        357.86        365.03        10.86 o
   2 -11   1         45.97         46.83         3.15 o
   3 -11   1         25.33         30.17         3.18 o
   4 -11   1          8.26          5.06         1.27 o
   5 -11   1        166.37        165.90         6.45 o
   6 -11   1         22.11         22.86         2.16 o
   7 -11   1         11.40         12.96         1.33 o
   8 -11   1          3.98          3.37         1.03 o
  -4 -10   1          6.37          6.96         1.38 o
  -3 -10   1          2.22          1.46         0.84 o
  -2 -10   1          2.64          2.73         0.80 o
  -1 -10   1         12.69         12.26         1.33 o
   0 -10   1         10.61         10.70         1.33 o
   1 -10   1          0.65          0.38         0.74 o
   2 -10   1          2.67          2.52         0.93 o
   3 -10   1         21.24         23.98         2.00 o
   4 -10   1         82.29         78.52         3.82 o
   5 -10   1         93.97         94.15         4.38 o
   6 -10   1          2.66          2.39         0.73 o
   7 -10   1         13.85         15.90         1.54 o
   8 -10   1         15.06         18.80         1.71 o
   9 -10   1          2.27          3.24         2.43 o
  -5  -9   1          0.67          0.77         0.96 o
  -4  -9   1          0.30          2.27         0.99 o
  -3  -9   1        126.67        124.84        10.13 o
  -2  -9   1          0.66          0.45         0.57 o
  -1  -9   1         74.06         75.73         2.96 o
   0  -9   1         61.51         59.80         2.46 o
   1  -9   1        107.89        112.54         5.25 o
   2  -9   1        235.86        235.71         7.36 o
   3  -9   1          0.00          0.06         0.67 o
   4  -9   1        237.08        220.48         7.31 o
   5  -9   1          7.62         11.02         1.18 o
   6  -9   1        121.03        119.35         3.79 o
   7  -9   1          1.29          1.22         0.72 o
   8  -9   1         46.20         55.18         3.35 o
   9  -9   1          1.17          2.39         1.47 o
  -6  -8   1          0.00          0.65         0.98 o
  -5  -8   1         12.15         11.68         2.51 o
  -4  -8   1         51.61         55.86         3.67 o
  -3  -8   1         37.27         37.15         2.32 o
  -2  -8   1          3.00          3.63         0.77 o
  -1  -8   1          0.27          0.24         0.41 o
   0  -8   1         54.29         54.95         1.97 o
   1  -8   1        385.81        382.15        10.58 o
   2  -8   1         79.17         80.53         3.32 o
   3  -8   1         23.73         24.52         1.80 o
   4  -8   1        499.76        502.84        11.63 o
   5  -8   1        327.94        338.79         7.77 o
   6  -8   1          2.41          1.42         0.76 o
   7  -8   1         11.11          9.33         1.25 o
   8  -8   1          5.06          4.47         2.43 o
   9  -8   1          7.78          5.74         1.94 o
  -7  -7   1         12.41         10.06         1.90 o
  -6  -7   1        145.57        160.57         6.39 o
  -5  -7   1         16.31         15.27         1.82 o
  -4  -7   1         29.08         26.67         1.98 o
  -3  -7   1         41.10         36.40         1.85 o
  -2  -7   1         80.19         69.18         2.52 o
  -1  -7   1         15.88         16.60         1.17 o
   0  -7   1         43.46         43.49         1.36 o
   1  -7   1          0.01          0.10         0.32 o
   2  -7   1        209.34        212.34         6.43 o
   3  -7   1          4.44          5.98         0.84 o
   4  -7   1        165.89        167.49         4.71 o
   5  -7   1          0.62          0.91         0.64 o
   6  -7   1         50.24         50.51         2.17 o
   7  -7   1          6.72          6.91         1.12 o
   8  -7   1          6.05          6.04         1.74 o
   9  -7   1         73.42         86.85         5.58 o
  10  -7   1         10.94         11.07         2.36 o
  -7  -6   1         14.81         11.21         1.91 o
  -6  -6   1          6.72          7.12         1.42 o
  -5  -6   1         89.20         89.07         4.00 o
  -4  -6   1         31.86         33.38         2.14 o
  -3  -6   1          0.21          0.23         0.37 o
  -2  -6   1        308.94        311.72         9.49 o
  -1  -6   1        246.13        238.74         5.35 o
   0  -6   1         55.30         57.19         2.76 o
   1  -6   1          0.29          0.46         0.25 o
   2  -6   1       1953.63       2231.17        41.19 o
   3  -6   1        107.71        130.55         5.16 o
   4  -6   1         58.98         57.27         2.43 o
   5  -6   1         82.87         82.14         2.67 o
   6  -6   1        730.88        727.14        14.90 o
   7  -6   1        352.68        342.24         8.88 o
   8  -6   1          6.21         11.72         2.40 o
   9  -6   1         13.30         15.72         4.86 o
  10  -6   1          5.51          5.35         2.27 o
  -8  -5   1          2.99          3.29         1.46 o
  -7  -5   1         14.81         16.13         2.10 o
  -6  -5   1        230.97        215.50         7.43 o
  -5  -5   1        606.98        579.28        15.89 o
  -4  -5   1          3.71          4.61         0.94 o
  -3  -5   1          0.38          0.58         0.41 o
  -2  -5   1         42.15         35.16         1.23 o
  -1  -5   1         40.48         51.11         1.79 o
   0  -5   1        747.68        788.27        12.82 o
   1  -5   1        164.39        170.13         3.64 o
   2  -5   1        603.39        745.37        11.75 o
   3  -5   1         14.52         15.85         0.86 o
   4  -5   1         54.70         58.53         1.98 o
   5  -5   1        312.61        280.89         7.54 o
   6  -5   1        414.57        415.11        10.05 o
   7  -5   1         13.63         12.16         1.70 o
   8  -5   1          2.97          3.16         1.59 o
   9  -5   1         80.62         96.89        13.83 o
  10  -5   1          4.06          8.90         3.56 o
  -9  -4   1          6.31          7.48         1.37 o
  -8  -4   1          1.80          1.11         0.69 o
  -7  -4   1          0.26          0.27         0.52 o
  -6  -4   1         53.46         56.02         2.30 o
  -5  -4   1        378.19        345.17         8.30 o
  -4  -4   1         88.61         86.14         2.13 o
  -3  -4   1          1.70          1.31         0.42 o
  -2  -4   1         75.08         83.56         2.51 o
  -1  -4   1        392.63        418.30         7.98 o
   0  -4   1       1580.38       1672.27        29.01 o
   1  -4   1        813.94        897.32        17.13 o
   2  -4   1       1548.17       1898.99        38.24 o
   3  -4   1          0.07          0.36         0.30 o
   4  -4   1        395.54        458.06        11.04 o
   5  -4   1        218.71        212.04         6.09 o
   6  -4   1       1279.19       1327.08        28.45 o
   7  -4   1         36.75         39.68         3.18 o
   8  -4   1         42.42         47.19         3.80 o
   9  -4   1          5.92          6.31         3.24 o
  10  -4   1          4.59          4.05         2.27 o
  -9  -3   1         35.56         34.01         2.29 o
  -8  -3   1         14.73         18.51         1.71 o
  -7  -3   1          2.99          1.97         0.81 o
  -6  -3   1        121.19        114.69         3.67 o
  -5  -3   1       1047.76        976.54        21.13 o
  -4  -3   1         37.46         36.43         1.10 o
  -3  -3   1          0.01          0.07         0.18 o
  -2  -3   1        618.99        636.79        11.20 o
  -1  -3   1        414.55        431.02         7.56 o
   0  -3   1        362.00        336.14         7.70 o
   1  -3   1        199.62        199.25         5.77 o
   2  -3   1        511.58        528.15        11.35 o
   3  -3   1        546.69        604.84         9.90 o
   4  -3   1        321.65        347.28         6.00 o
   5  -3   1         93.25        101.78         2.36 o
   6  -3   1         24.66         23.94         1.56 o
   7  -3   1        318.46        309.91         9.38 o
   8  -3   1         50.04         58.59         5.75 o
   9  -3   1          4.87          4.84         2.10 o
  10  -3   1          9.32         10.43         2.33 o
  -9  -2   1         19.43         22.34         2.13 o
  -8  -2   1          3.64          2.85         0.96 o
  -7  -2   1         90.26         81.77         3.62 o
  -6  -2   1        484.35        463.60        10.92 o
  -5  -2   1        158.99        158.86         4.41 o
  -4  -2   1        148.67        148.26         2.93 o
  -3  -2   1        161.41        176.02         3.33 o
  -2  -2   1        137.17        141.66         2.44 o
  -1  -2   1       7663.42       7768.87       191.31 o
   0  -2   1        174.71        182.89         4.98 o
   1  -2   1         62.43         89.49         2.40 o
   2  -2   1        228.71        208.05         3.61 o
   3  -2   1        194.61        212.96         3.80 o
   4  -2   1       1149.80       1283.94        20.24 o
   5  -2   1         72.43         77.68         2.23 o
   6  -2   1         23.23         17.98         1.23 o
   7  -2   1        200.75        177.01         7.76 o
   8  -2   1         77.97         83.54         5.98 o
   9  -2   1          8.45          4.31         1.66 o
  10  -2   1          3.59          5.45         1.79 o
 -10  -1   1          2.13          0.00         1.94 o
  -9  -1   1          5.52          3.61         1.11 o
  -8  -1   1         16.93         22.03         1.85 o
  -7  -1   1         42.98         40.99         2.16 o
  -6  -1   1          8.73          9.30         1.13 o
  -5  -1   1         21.93         21.75         1.20 o
  -4  -1   1          1.82          0.44         0.25 o
  -3  -1   1          3.14          4.53         0.43 o
  -2  -1   1        292.03        325.27         6.38 o
  -1  -1   1        300.52        288.23         7.94 o
   0  -1   1        149.68        145.86         5.35 o
   1  -1   1         99.56        108.18         2.29 o
   2  -1   1          9.11         10.13         0.50 o
   3  -1   1        560.78        603.49         9.74 o
   4  -1   1          1.39          0.53         0.31 o
   5  -1   1        382.72        391.48         7.51 o
   6  -1   1          0.40          0.33         0.57 o
   7  -1   1         30.95         27.85         2.16 o
   8  -1   1         26.70         23.21         2.31 o
   9  -1   1          6.90          4.27         1.71 o
  10  -1   1          0.02          3.08         2.10 o
 -10   0   1          0.47          0.49         1.26 o
  -9   0   1          0.25          1.48         1.02 o
  -8   0   1         92.64         85.49         3.82 o
  -7   0   1         14.80         16.34         1.49 o
  -6   0   1         11.96         14.34         1.29 o
  -5   0   1         44.64         49.34         1.77 o
  -4   0   1          0.40          0.55         0.26 o
  -3   0   1         19.87         22.53         0.78 o
  -2   0   1        399.16        389.84         8.36 o
  -1   0   1        126.06        113.46         3.06 o
   0   0   1       2472.97       2422.82        72.72 o
   1   0   1         66.16         62.19         1.21 o
   2   0   1          2.16          3.26         0.39 o
   3   0   1         21.63         19.81         0.77 o
   4   0   1        338.37        352.11         6.20 o
   5   0   1         98.98        108.55         3.74 o
   6   0   1         60.82         59.06         2.51 o
   7   0   1          2.99          3.71         0.99 o
   8   0   1         84.83         85.52         4.21 o
   9   0   1          1.06          0.22         1.13 o
 -10   1   1         56.80         63.44         4.71 o
  -9   1   1          5.82          4.77         1.49 o
  -8   1   1        101.57         83.46         3.93 o
  -7   1   1        163.80        150.71         4.60 o
  -6   1   1        122.63        115.55         3.63 o
  -5   1   1        708.91        790.74        12.05 o
  -4   1   1        367.60        420.74         7.11 o
  -3   1   1         26.87         29.84         0.82 o
  -2   1   1        621.34        715.61        11.20 o
  -1   1   1        133.55        137.19         3.17 o
   0   1   1          5.79          4.22         0.34 o
   1   1   1       1624.45       1643.45        30.44 o
   2   1   1        168.63        173.88         3.38 o
   3   1   1         94.68         87.36         2.08 o
   4   1   1         85.52         90.24         2.28 o
   5   1   1          4.15          3.02         0.65 o
   6   1   1        171.74        164.03         5.23 o
   7   1   1        118.39        114.30         4.36 o
   8   1   1          9.91          8.14         1.56 o
   9   1   1        113.44        127.85         5.64 o
 -10   2   1         73.10         71.57         7.93 o
  -9   2   1          9.96          7.46         1.89 o
  -8   2   1         10.64         12.31         2.17 o
  -7   2   1         40.04         43.20         2.17 o
  -6   2   1        275.24        299.33         6.66 o
  -5   2   1        206.03        223.92         4.19 o
  -4   2   1       2025.62       2295.64        31.58 o
  -3   2   1        145.57        152.45         2.80 o
  -2   2   1       1848.81       1973.60        30.27 o
  -1   2   1        587.53        614.73        11.59 o
   0   2   1       3071.16       3201.67        58.57 o
   1   2   1          8.05          5.87         0.49 o
   2   2   1        104.92         99.33         2.61 o
   3   2   1        174.79        171.53         3.93 o
   4   2   1        847.67        832.21        17.85 o
   5   2   1         69.60         63.86         2.54 o
   6   2   1          1.20          0.36         0.63 o
   7   2   1         35.95         37.35         2.22 o
   8   2   1         30.91         40.51         2.73 o
   9   2   1          2.51          1.10         1.02 o
 -10   3   1         10.53         11.05         2.91 o
  -9   3   1          0.06          0.74         1.36 o
  -8   3   1         89.86         86.03         6.06 o
  -7   3   1          2.04          4.54         1.17 o
  -6   3   1        133.21        148.30         3.47 o
  -5   3   1         17.86         17.38         0.72 o
  -4   3   1         29.18         35.91         1.11 o
  -3   3   1         35.86         44.51         1.56 o
  -2   3   1       2456.95       2818.74        51.97 o
  -1   3   1         77.36         82.12         1.97 o
   0   3   1       1990.16       2328.41        39.03 o
   1   3   1         41.45         42.85         1.37 o
   2   3   1        153.44        142.46         3.65 o
   3   3   1         40.67         50.29         2.20 o
   4   3   1         27.96         22.92         1.22 o
   5   3   1          6.58          5.82         1.00 o
   6   3   1         31.77         32.62         1.93 o
   7   3   1          1.90          1.49         0.77 o
   8   3   1         41.59         51.94         3.71 o
 -10   4   1          0.00          0.32         2.10 o
  -9   4   1         74.97         75.59         7.45 o
  -8   4   1         41.36         46.46         3.64 o
  -7   4   1         92.91         82.15         3.76 o
  -6   4   1          6.19          8.28         0.92 o
  -5   4   1         95.88        107.07         2.42 o
  -4   4   1        457.65        491.04         8.19 o
  -3   4   1        237.85        285.74         5.92 o
  -2   4   1        365.61        391.37         7.74 o
  -1   4   1        388.46        478.49         7.87 o
   0   4   1          4.03          2.66         0.30 o
   1   4   1        320.11        342.09         6.03 o
   2   4   1         20.17         25.25         2.17 o
   3   4   1        363.53        376.35         9.73 o
   4   4   1        278.14        269.41         6.10 o
   5   4   1          7.15          5.82         0.96 o
   6   4   1          7.78          7.58         1.20 o
   7   4   1         33.56         33.65         2.06 o
   8   4   1          3.10          4.62         1.16 o
 -10   5   1          0.02          1.13         1.94 o
  -9   5   1         62.22         51.80         5.99 o
  -8   5   1          3.66          3.38         1.59 o
  -7   5   1        108.38        117.51         7.12 o
  -6   5   1         26.38         28.89         1.51 o
  -5   5   1        134.82        132.64         6.66 o
  -4   5   1         70.85         74.92         2.93 o
  -3   5   1        405.72        454.20        14.90 o
  -2   5   1        180.37        209.46         4.67 o
  -1   5   1        408.45        480.28         7.48 o
   0   5   1        414.98        454.53         8.88 o
   1   5   1        514.72        566.85         9.16 o
   2   5   1        191.22        196.43         4.21 o
   3   5   1        117.82        115.94         3.07 o
   4   5   1        192.40        185.56         5.05 o
   5   5   1        103.38        102.73         3.45 o
   6   5   1         49.25         47.32         2.22 o
   7   5   1         22.49         25.21         1.87 o
   8   5   1         11.79         12.09         2.10 o
 -10   6   1         15.12         19.59         4.86 o
  -9   6   1         29.10         30.48         3.32 o
  -8   6   1         16.00         12.90         2.41 o
  -7   6   1         93.42         94.21         3.16 o
  -6   6   1          8.14          8.25         1.04 o
  -5   6   1         50.71         55.49         2.46 o
  -4   6   1          1.91          2.95         0.65 o
  -3   6   1        125.99        123.13         5.83 o
  -2   6   1        189.25        195.11         3.87 o
  -1   6   1          2.63          3.54         0.33 o
   0   6   1        501.47        520.90        10.86 o
   1   6   1        675.33        667.10        15.09 o
   2   6   1        140.67        137.86         4.17 o
   3   6   1         62.52         63.50         2.65 o
   4   6   1        111.37        120.84         4.81 o
   5   6   1        256.11        234.23         8.03 o
   6   6   1          8.76          7.73         1.62 o
   7   6   1         46.10         48.86         3.45 o
 -10   7   1          1.69          1.01         1.31 o
  -9   7   1         10.93         10.49         2.33 o
  -8   7   1          5.63          4.64         1.66 o
  -7   7   1        173.14        176.51         4.89 o
  -6   7   1       1138.56       1120.92        24.63 o
  -5   7   1         98.77        107.24         3.54 o
  -4   7   1         56.63         57.13         2.25 o
  -3   7   1          0.18          0.44         0.43 o
  -2   7   1         19.98         25.63         0.96 o
  -1   7   1          6.24          5.97         0.72 o
   0   7   1          5.71          4.16         0.84 o
   1   7   1         38.75         43.15         2.00 o
   2   7   1        198.06        199.39         5.66 o
   3   7   1          0.44          0.45         0.64 o
   4   7   1          0.08          0.64         0.80 o
   5   7   1         72.41         76.32         4.06 o
   6   7   1         11.02          9.75         1.91 o
 -10   8   1         17.28         28.07         3.38 o
  -9   8   1          1.67          2.72         1.43 o
  -8   8   1         58.45         58.09         6.72 o
  -7   8   1        125.63        127.92         4.00 o
  -6   8   1          0.16          0.16         0.56 o
  -5   8   1          0.03          0.66         0.59 o
  -4   8   1         69.92         67.77         2.54 o
  -3   8   1         59.53         56.96         2.12 o
  -2   8   1         11.93         14.77         1.35 o
  -1   8   1          0.48          0.36         0.45 o
   0   8   1         51.99         52.22         2.06 o
   1   8   1         35.18         37.36         1.82 o
   2   8   1          1.92          1.79         0.75 o
   3   8   1          3.81          3.87         1.21 o
   4   8   1         19.02         22.47         4.30 o
   5   8   1         66.58         66.95         3.83 o
  -9   9   1         19.12         18.42         2.88 o
  -8   9   1          3.08          2.70         1.86 o
  -7   9   1         60.84         63.20         2.71 o
  -6   9   1        281.92        263.25         8.11 o
  -5   9   1         16.09         19.46         1.73 o
  -4   9   1         19.19         16.66         1.47 o
  -3   9   1          2.44          0.25         0.70 o
  -2   9   1        410.77        417.24        11.86 o
  -1   9   1        293.01        282.18         7.63 o
   0   9   1         32.00         37.41         1.83 o
   1   9   1         63.86         57.79         2.42 o
   2   9   1         36.82         35.85         2.16 o
   3   9   1         21.98         21.01         2.22 o
   4   9   1          2.61          1.34         1.17 o
   5   9   1          1.06          0.00         1.29 o
  -9  10   1          3.86          7.08         1.91 o
  -8  10   1          1.32          1.29         0.84 o
  -7  10   1         20.81         21.76         1.88 o
  -6  10   1          0.18          0.24         0.67 o
  -5  10   1          0.01          0.00         0.49 o
  -4  10   1         89.71         94.15         4.40 o
  -3  10   1         49.19         48.72         2.83 o
  -2  10   1        373.83        340.13        10.22 o
  -1  10   1          0.03          1.13         0.85 o
   0  10   1        103.76         98.73         3.77 o
   1  10   1         52.01         47.41         2.48 o
   2  10   1          0.48          0.33         0.70 o
   3  10   1         88.07         89.03         4.72 o
   4  10   1          5.80          6.31         2.91 o
  -8  11   1         18.20         20.20         2.23 o
  -7  11   1         43.40         42.65         2.40 o
  -6  11   1         44.01         47.50         2.62 o
  -5  11   1         20.28         19.57         2.19 o
  -4  11   1          0.82          1.16         0.88 o
  -3  11   1         87.33         82.24         4.42 o
  -2  11   1         13.74         17.92         1.99 o
  -1  11   1          5.94          4.26         1.17 o
   0  11   1          3.89          4.28         1.19 o
   1  11   1          0.97          0.41         0.70 o
   2  11   1         74.40         69.17         3.75 o
   3  11   1         16.38         19.42         4.53 o
  -8  12   1         99.22        115.00         5.72 o
  -7  12   1         50.54         50.41         4.28 o
  -6  12   1          4.47          2.95         1.27 o
  -5  12   1         39.49         37.66         2.84 o
  -4  12   1          0.10          0.35         0.94 o
  -3  12   1         35.88         30.12         2.71 o
  -2  12   1          4.69          3.90         1.17 o
  -1  12   1          0.15          0.51         0.81 o
   0  12   1         28.74         26.41         2.07 o
   1  12   1         16.70         20.66         2.39 o
  -5  13   1         50.12         41.07         3.12 o
  -4  13   1          3.81          1.79         1.26 o
  -3  13   1          5.41          3.32         1.93 o
  -2  13   1          7.08          6.94         1.87 o
  -1  13   1          0.66          1.29         2.10 o
   0  13   1         11.34          7.93         3.56 o
   0 -13   2         18.47         18.56         1.95 o
   1 -13   2         35.58         39.69         2.64 o
   2 -13   2          2.21          1.71         1.01 o
   3 -13   2          1.28          0.41         0.92 o
   4 -13   2         40.99         40.54         2.92 o
   5 -13   2         80.07        106.81         9.55 o
  -2 -12   2         26.06         24.51         2.04 o
  -1 -12   2          7.29          7.77         1.22 o
   0 -12   2         11.15          8.09         1.29 o
   1 -12   2          7.81         11.27         1.55 o
   2 -12   2         26.54         22.72         2.04 o
   3 -12   2          0.07          0.92         0.90 o
   4 -12   2          0.61          4.61         1.29 o
   5 -12   2         52.47         48.74         2.94 o
   6 -12   2          5.95         11.81         1.78 o
   7 -12   2          1.60          2.97         1.24 o
  -4 -11   2         38.34         60.70         7.12 o
  -3 -11   2        119.20        123.89         5.36 o
  -2 -11   2         17.81         18.93         3.02 o
  -1 -11   2          9.10          8.23         1.30 o
   0 -11   2         19.30         22.96         2.55 o
   1 -11   2          1.83          1.58         1.02 o
   2 -11   2          0.04          1.16         0.88 o
   3 -11   2         10.81         14.82         1.75 o
   4 -11   2         43.85         41.36         2.76 o
   5 -11   2         32.85         36.69         2.45 o
   6 -11   2         15.85         17.08         2.06 o
   7 -11   2         80.87         85.38         3.55 o
   8 -11   2         15.14         18.23         2.69 o
  -5 -10   2         83.96        103.41         9.71 o
  -4 -10   2         19.31         20.27         2.05 o
  -3 -10   2         11.27         10.01         1.41 o
  -2 -10   2         45.39         48.63         2.17 o
  -1 -10   2         13.44         12.99         1.74 o
   0 -10   2         98.25         98.06         3.45 o
   1 -10   2         15.04         14.72         1.57 o
   2 -10   2          6.22          7.36         1.27 o
   3 -10   2        110.62        114.84         6.65 o
   4 -10   2         98.41         93.78         5.44 o
   5 -10   2         32.44         35.51         2.40 o
   6 -10   2          4.05          5.22         0.93 o
   7 -10   2          0.21          2.06         0.76 o
   8 -10   2        183.95        200.97         6.40 o
  -5  -9   2         22.25         25.43         3.74 o
  -4  -9   2         77.30         71.12         3.51 o
  -3  -9   2        217.18        197.85         6.63 o
  -2  -9   2         12.10         12.99         1.62 o
  -1  -9   2         32.46         35.07         1.62 o
   0  -9   2          2.46          2.89         0.84 o
   1  -9   2        550.45        561.15        15.08 o
   2  -9   2         93.97         85.30         4.51 o
   3  -9   2         74.90         78.32         3.49 o
   4  -9   2         80.79         86.17         3.90 o
   5  -9   2          0.95          1.07         0.59 o
   6  -9   2          0.66          0.12         0.62 o
   7  -9   2         38.15         41.28         3.14 o
   8  -9   2          2.82          3.74         1.35 o
   9  -9   2         17.64         30.11         4.86 o
  -6  -8   2          0.44          1.10         1.40 o
  -5  -8   2          7.58          5.81         1.29 o
  -4  -8   2          3.91          1.89         1.51 o
  -3  -8   2         12.72         11.74         1.39 o
  -2  -8   2          9.08         11.12         1.53 o
  -1  -8   2          1.97          1.60         0.49 o
   0  -8   2        430.55        429.05         9.22 o
   1  -8   2        918.86        948.92        24.10 o
   2  -8   2         96.44        100.07         3.75 o
   3  -8   2        360.36        348.03        10.05 o
   4  -8   2         42.39         50.09         1.98 o
   5  -8   2        148.16        142.52         4.01 o
   6  -8   2         40.17         43.64         2.97 o
   7  -8   2          4.17          3.08         1.01 o
   8  -8   2          0.22          0.00         0.97 o
   9  -8   2          8.89          7.54         1.95 o
  -7  -7   2          0.04          0.26         0.99 o
  -6  -7   2         78.44         78.13         4.47 o
  -5  -7   2         31.90         32.73         3.94 o
  -4  -7   2        115.62        104.27         4.14 o
  -3  -7   2          1.46          1.83         0.66 o
  -2  -7   2        102.57         99.00         3.12 o
  -1  -7   2        362.27        374.67         7.05 o
   0  -7   2         66.62         55.47         2.09 o
   1  -7   2         57.79         54.11         1.69 o
   2  -7   2         71.93         73.01         2.96 o
   3  -7   2         95.03         88.71         2.20 o
   4  -7   2        321.08        316.54         7.09 o
   5  -7   2         36.21         36.83         1.78 o
   6  -7   2         31.05         26.52         1.72 o
   7  -7   2        110.18        105.34         3.96 o
   8  -7   2          3.26          3.99         1.59 o
   9  -7   2          2.31          3.95         1.47 o
  -7  -6   2          0.11          0.46         0.93 o
  -6  -6   2        141.37        145.98        11.10 o
  -5  -6   2          5.98          7.10         1.27 o
  -4  -6   2          7.83          7.76         1.45 o
  -3  -6   2          9.14          7.97         0.84 o
  -2  -6   2         17.21         13.45         0.66 o
  -1  -6   2        148.76        140.78         4.20 o
   0  -6   2          9.35          8.85         0.58 o
   1  -6   2         27.00         26.71         1.75 o
   2  -6   2        134.85        132.93         8.52 o
   3  -6   2         41.88         41.03         1.31 o
   4  -6   2        383.84        385.12         8.26 o
   5  -6   2        559.37        542.63        11.41 o
   6  -6   2         87.74         87.10         3.28 o
   7  -6   2         76.69         69.19         3.06 o
   8  -6   2          3.32          7.92         2.02 o
   9  -6   2          0.27          0.00         1.08 o
  10  -6   2          3.68          5.92         2.67 o
  -8  -5   2          0.03          1.52         1.18 o
  -7  -5   2          4.36          3.77         1.23 o
  -6  -5   2         67.42         57.08         3.27 o
  -5  -5   2          0.71          1.21         0.77 o
  -4  -5   2         24.69         25.01         1.68 o
  -3  -5   2          5.46          4.58         0.62 o
  -2  -5   2        371.58        395.39         7.94 o
  -1  -5   2        170.56        175.03         4.75 o
   0  -5   2        117.80        134.29         4.05 o
   1  -5   2        208.19        210.42         5.47 o
   2  -5   2        199.13        207.31         5.20 o
   3  -5   2          0.18          0.65         0.31 o
   4  -5   2         13.47         11.82         1.31 o
   5  -5   2          3.70          3.11         0.79 o
   6  -5   2         55.99         55.74         2.51 o
   7  -5   2         88.39         78.55         3.73 o
   8  -5   2         66.46         61.58         6.23 o
   9  -5   2          0.00          0.79         1.36 o
  10  -5   2          3.30          1.13         2.10 o
  -9  -4   2         31.33         36.25         4.37 o
  -8  -4   2          3.34          2.37         0.67 o
  -7  -4   2          0.12          0.19         0.40 o
  -6  -4   2        236.26        221.92         5.79 o
  -5  -4   2         36.16         32.52         1.85 o
  -4  -4   2          1.36          0.74         0.51 o
  -3  -4   2          0.69          0.14         0.31 o
  -2  -4   2        307.40        318.94         7.79 o
  -1  -4   2          2.91          4.61         0.84 o
   0  -4   2          4.29          2.08         0.50 o
   1  -4   2         29.96         36.21         1.06 o
   2  -4   2        288.18        332.60         6.38 o
   3  -4   2          0.96          1.22         0.29 o
   4  -4   2          3.33          6.72         0.61 o
   5  -4   2          4.08          5.50         0.91 o
   6  -4   2        586.33        576.55        13.33 o
   7  -4   2         55.29         55.28         3.87 o
   8  -4   2         85.08         83.68         5.23 o
   9  -4   2          0.04          0.65         1.78 o
  10  -4   2        127.95        124.29        10.52 o
  -9  -3   2          5.96          7.48         1.24 o
  -8  -3   2         29.36         27.63         1.76 o
  -7  -3   2          1.76          1.19         0.68 o
  -6  -3   2          0.18          0.56         0.48 o
  -5  -3   2          6.62          4.35         0.64 o
  -4  -3   2         18.78         22.51         1.02 o
  -3  -3   2         87.73         88.70         2.83 o
  -2  -3   2       2935.87       3081.77        56.48 o
  -1  -3   2        294.20        324.49         8.82 o
   0  -3   2         22.20         28.35         1.39 o
   1  -3   2          0.91          1.39         0.19 o
   2  -3   2        308.82        352.54         6.44 o
   3  -3   2         56.39         54.23         1.48 o
   4  -3   2         28.26         24.52         1.07 o
   5  -3   2         48.04         44.01         1.95 o
   6  -3   2         32.64         34.85         1.95 o
   7  -3   2        118.66        127.46         6.70 o
   8  -3   2        108.30         89.82         8.25 o
   9  -3   2         18.59          8.09         3.24 o
  10  -3   2         85.86         98.88         9.39 o
 -10  -2   2         22.70         23.49         3.66 o
  -9  -2   2         65.71         76.57         3.34 o
  -8  -2   2          8.91          7.22         1.13 o
  -7  -2   2         25.53         24.77         1.65 o
  -6  -2   2          0.02          0.40         0.46 o
  -5  -2   2        311.36        287.12         6.35 o
  -4  -2   2         27.45         28.85         0.95 o
  -3  -2   2        121.53        128.63         3.21 o
  -2  -2   2       4833.09       4868.58        88.93 o
  -1  -2   2          0.95          1.53         0.43 o
   0  -2   2         42.96         33.48         1.16 o
   1  -2   2        362.44        395.83         7.01 o
   2  -2   2        666.48        747.01        12.87 o
   3  -2   2        466.68        516.53         8.48 o
   4  -2   2         13.85         16.34         0.82 o
   5  -2   2         12.21         10.42         0.84 o
   6  -2   2         58.83         51.03         2.21 o
   7  -2   2         42.01         42.24         3.31 o
   8  -2   2        102.59        104.22         8.50 o
   9  -2   2          8.02          9.26         2.75 o
  10  -2   2        184.18        229.50        13.92 o
 -10  -1   2         12.56         12.68         6.23 o
  -9  -1   2         37.38         49.09         2.66 o
  -8  -1   2         60.62         61.19         2.81 o
  -7  -1   2         38.81         36.60         2.21 o
  -6  -1   2        132.14        120.20         3.40 o
  -5  -1   2        657.65        597.48        13.72 o
  -4  -1   2        184.36        185.33         4.20 o
  -3  -1   2        210.28        215.29         4.48 o
  -2  -1   2      14868.80      12928.42       453.72 o
  -1  -1   2       9405.84       7601.02       143.90 o
   0  -1   2        655.15        623.53        12.92 o
   1  -1   2         97.33         95.73         2.16 o
   2  -1   2        190.15        198.68         3.49 o
   3  -1   2        558.46        625.61        10.17 o
   4  -1   2        390.04        418.91         7.18 o
   5  -1   2          0.21          0.72         0.43 o
   6  -1   2         11.18         14.73         1.50 o
   7  -1   2          4.81          7.20         1.38 o
   8  -1   2         18.31         13.91         3.80 o
   9  -1   2         25.37         24.68         2.90 o
 -10   0   2         45.47         51.10         6.23 o
  -9   0   2         26.79         34.00         2.27 o
  -8   0   2         15.16         12.77         1.51 o
  -7   0   2         24.27         17.95         1.37 o
  -6   0   2         88.44         87.27         2.69 o
  -5   0   2        693.96        710.96        14.03 o
  -4   0   2          0.95          0.20         0.32 o
  -3   0   2         30.94         34.92         1.25 o
  -2   0   2       9501.01       9324.68       196.13 o
  -1   0   2        539.88        540.84        10.18 o
   0   0   2        389.35        366.28         8.18 o
   1   0   2        701.36        702.85        11.05 o
   2   0   2        111.23        120.82         2.34 o
   3   0   2        795.96        896.19        14.31 o
   4   0   2        312.46        343.67         6.08 o
   5   0   2         16.48         19.56         1.21 o
   6   0   2          1.34          1.10         0.70 o
   7   0   2        397.61        356.23        10.91 o
   8   0   2          3.99          3.53         1.27 o
   9   0   2         20.97         24.55         2.95 o
 -10   1   2          3.60          1.92         1.52 o
  -9   1   2         12.94         15.03         4.29 o
  -8   1   2        122.52        115.36         4.06 o
  -7   1   2          3.61          2.53         0.66 o
  -6   1   2          3.46          3.40         0.67 o
  -5   1   2        145.45        159.85         3.46 o
  -4   1   2        456.52        493.35         7.59 o
  -3   1   2        757.50        771.95        12.18 o
  -2   1   2       1413.36       1501.07        23.14 o
  -1   1   2        526.49        560.75         9.41 o
   0   1   2        824.74        785.70        14.77 o
   1   1   2        213.72        238.68         4.42 o
   2   1   2         39.41         42.75         1.28 o
   3   1   2        260.43        269.23         4.80 o
   4   1   2         90.74         90.14         2.39 o
   5   1   2          1.50          1.84         0.59 o
   6   1   2        116.73        120.56         5.05 o
   7   1   2         10.00         16.03         1.99 o
   8   1   2        117.93        116.50         5.21 o
   9   1   2          1.66          3.24         1.21 o
 -10   2   2         48.04         45.51         3.85 o
  -9   2   2          7.62          5.42         1.71 o
  -8   2   2         62.10         60.38         9.55 o
  -7   2   2         36.51         29.45         1.55 o
  -6   2   2          1.73          0.80         0.47 o
  -5   2   2          3.46          4.45         0.43 o
  -4   2   2        743.77        830.02        13.25 o
  -3   2   2        309.58        313.85         5.29 o
  -2   2   2        400.45        452.09         7.27 o
  -1   2   2         19.49         20.40         0.72 o
   0   2   2       1098.82       1134.39        21.26 o
   1   2   2         10.94          9.35         0.67 o
   2   2   2        412.91        417.24         7.61 o
   3   2   2         32.90         38.53         1.60 o
   4   2   2         89.50         90.31         2.67 o
   5   2   2          0.83          0.56         0.57 o
   6   2   2          5.61          7.73         1.23 o
   7   2   2        213.55        210.78         6.40 o
   8   2   2        152.12        159.57         6.45 o
   9   2   2          0.85          4.21         2.91 o
 -11   3   2         34.30         32.05         4.69 o
 -10   3   2         15.97         25.83         3.23 o
  -9   3   2         30.62         22.25         2.80 o
  -8   3   2         97.06         85.92         9.14 o
  -7   3   2          2.94          2.53         0.98 o
  -6   3   2         96.21         98.42         2.85 o
  -5   3   2        293.26        317.68         6.98 o
  -4   3   2         67.70         57.91         1.47 o
  -3   3   2         63.74         57.60         1.57 o
  -2   3   2          0.20          0.31         0.24 o
  -1   3   2        183.61        213.36         4.13 o
   0   3   2       3022.78       3268.78        60.32 o
   1   3   2         36.79         33.45         1.20 o
   2   3   2        582.75        592.65        11.76 o
   3   3   2         47.17         51.43         2.81 o
   4   3   2         11.46         11.26         1.02 o
   5   3   2        121.06        126.67         4.08 o
   6   3   2         32.65         32.19         2.00 o
   7   3   2         96.04        106.16         4.04 o
   8   3   2        166.24        175.95        11.94 o
 -11   4   2         43.64         47.43         5.67 o
 -10   4   2          0.91          0.37         1.24 o
  -9   4   2         87.98         82.29        10.84 o
  -8   4   2          6.94          2.83         1.49 o
  -7   4   2        123.27        121.61         4.69 o
  -6   4   2          0.00          0.26         0.41 o
  -5   4   2        122.45        127.27         2.72 o
  -4   4   2        116.65        136.36         2.75 o
  -3   4   2          0.00          1.35         0.32 o
  -2   4   2        577.90        678.03        13.11 o
  -1   4   2          9.20          6.92         0.60 o
   0   4   2        534.00        545.71        12.30 o
   1   4   2          1.57          1.58         0.38 o
   2   4   2          2.11          2.96         0.56 o
   3   4   2          0.04          0.27         0.41 o
   4   4   2        188.80        179.22         4.95 o
   5   4   2        175.48        170.49         5.10 o
   6   4   2         64.24         57.16         2.70 o
   7   4   2          0.28          1.20         0.82 o
   8   4   2         34.83         37.15         3.22 o
 -10   5   2          0.02          0.00         1.29 o
  -9   5   2         87.87         82.86         7.77 o
  -8   5   2        374.78        407.57        29.69 o
  -7   5   2        869.89        915.02        29.94 o
  -6   5   2         16.96         15.94         1.87 o
  -5   5   2         53.14         49.85         1.85 o
  -4   5   2          2.37          1.44         0.45 o
  -3   5   2         30.24         39.25         1.45 o
  -2   5   2        813.42        955.93        18.42 o
  -1   5   2         16.50         15.30         0.79 o
   0   5   2        533.96        597.56        10.61 o
   1   5   2         83.09         87.57         3.03 o
   2   5   2          1.19          0.32         0.40 o
   3   5   2          9.35         10.80         0.99 o
   4   5   2        496.88        489.52        10.44 o
   5   5   2         62.06         60.34         2.92 o
   6   5   2          2.87          2.57         0.87 o
   7   5   2         13.32         10.77         1.44 o
 -10   6   2         12.49         11.33         4.21 o
  -9   6   2          0.05          2.53         2.67 o
  -8   6   2         16.18         18.18         2.80 o
  -7   6   2         53.72         62.32         4.04 o
  -6   6   2        458.34        462.30        13.00 o
  -5   6   2          6.11          9.27         1.21 o
  -4   6   2         40.25         41.57         3.24 o
  -3   6   2        817.00        920.45        18.41 o
  -2   6   2        181.23        176.60         4.14 o
  -1   6   2        136.27        166.14         3.67 o
   0   6   2         68.96         65.62         2.58 o
   1   6   2          3.24          3.84         0.48 o
   2   6   2          7.54          4.27         0.65 o
   3   6   2         11.71         11.58         1.24 o
   4   6   2        111.87        105.64         5.61 o
   5   6   2         70.82         69.45         3.36 o
   6   6   2         16.54         14.21         1.31 o
   7   6   2          8.04          7.28         2.91 o
 -10   7   2         33.68         42.20         6.72 o
  -9   7   2          0.38          1.29         1.29 o
  -8   7   2         28.80         29.32         3.08 o
  -7   7   2       1072.42       1118.31        24.75 o
  -6   7   2          5.50          8.11         1.19 o
  -5   7   2          0.18          0.19         0.49 o
  -4   7   2        104.80         93.29         3.11 o
  -3   7   2        643.16        721.59        15.95 o
  -2   7   2         16.30         20.17         1.06 o
  -1   7   2          6.90          6.29         0.52 o
   0   7   2          2.02          0.44         0.48 o
   1   7   2         64.00         64.84         3.83 o
   2   7   2        175.29        176.81         5.33 o
   3   7   2         50.98         56.23         2.72 o
   4   7   2         32.16         31.05         2.49 o
   5   7   2         47.18         52.77         3.38 o
   6   7   2         89.83         98.87         7.86 o
 -10   8   2         45.88         53.91         4.47 o
  -9   8   2          9.86         13.90         2.60 o
  -8   8   2          3.99          2.05         1.62 o
  -7   8   2          0.13          0.65         0.70 o
  -6   8   2        176.60        164.77         5.08 o
  -5   8   2         34.16         34.14         1.89 o
  -4   8   2         99.69         89.36         3.09 o
  -3   8   2        309.68        298.25         7.38 o
  -2   8   2         62.99         60.44         2.15 o
  -1   8   2         31.81         31.18         1.77 o
   0   8   2          3.93          2.33         0.72 o
   1   8   2        364.17        352.81         8.31 o
   2   8   2        371.49        357.11         9.41 o
   3   8   2         48.61         46.26         3.11 o
   4   8   2          0.62          0.51         0.80 o
   5   8   2         33.79         32.99         2.86 o
  -9   9   2          1.27          1.67         1.32 o
  -8   9   2          0.50          0.59         1.01 o
  -7   9   2         29.63         28.26         2.03 o
  -6   9   2         10.44         14.89         1.53 o
  -5   9   2         22.49         25.84         2.34 o
  -4   9   2         45.64         43.55         2.02 o
  -3   9   2         43.43         48.16         1.94 o
  -2   9   2        505.49        467.96        13.16 o
  -1   9   2        149.71        138.75         4.56 o
   0   9   2          8.11          7.01         1.03 o
   1   9   2        125.21        118.59         3.85 o
   2   9   2        331.09        337.56         9.59 o
   3   9   2         30.83         33.98         2.64 o
   4   9   2          2.16          0.75         0.95 o
  -9  10   2         55.04         49.45         4.07 o
  -8  10   2         19.18         24.40         3.33 o
  -7  10   2         27.12         26.79         2.66 o
  -6  10   2        120.81        117.81         4.14 o
  -5  10   2         20.47         24.48         1.70 o
  -4  10   2          4.62          6.59         0.99 o
  -3  10   2          0.06          0.49         0.73 o
  -2  10   2         21.74         18.23         2.35 o
  -1  10   2          0.37          0.25         0.75 o
   0  10   2         13.69         12.08         2.38 o
   1  10   2          8.71          8.76         1.22 o
   2  10   2          1.68          0.81         0.69 o
   3  10   2         34.93         38.42         2.64 o
  -8  11   2         29.66         35.86         2.71 o
  -7  11   2          0.88          0.47         0.75 o
  -6  11   2         42.46         40.54         2.60 o
  -5  11   2          3.96          3.79         0.73 o
  -4  11   2          1.16          0.13         0.78 o
  -3  11   2         70.89         67.80         3.57 o
  -2  11   2        115.87        111.09         5.32 o
  -1  11   2         26.44         26.23         2.19 o
   0  11   2         50.61         50.13         2.73 o
   1  11   2          0.02          1.16         0.84 o
   2  11   2         59.41         52.52         3.41 o
  -8  12   2         31.76         44.36         4.77 o
  -7  12   2         12.86         16.67         2.52 o
  -6  12   2         37.91         41.27         3.09 o
  -5  12   2          0.03          0.61         0.98 o
  -4  12   2          0.10          0.61         0.87 o
  -3  12   2          2.87          4.82         1.38 o
  -2  12   2        150.22        145.58         7.04 o
  -1  12   2          0.18          0.61         0.86 o
   0  12   2          0.10          0.72         0.82 o
   1  12   2          0.44          0.00         1.94 o
  -5  13   2         49.65         54.44         3.57 o
  -4  13   2         53.52         61.17         3.89 o
  -3  13   2          4.63          4.70         1.39 o
  -2  13   2         53.42         52.92         3.53 o
   0 -13   3          0.17          0.77         0.77 o
   1 -13   3         14.36         11.76         1.60 o
   2 -13   3         10.81         11.43         1.72 o
   3 -13   3         93.79        115.03         4.62 o
   4 -13   3          0.08          0.00         0.81 o
  -2 -12   3          0.85          1.41         0.82 o
  -1 -12   3         28.54         27.42         1.96 o
   0 -12   3          1.16          1.02         0.79 o
   1 -12   3          7.19          6.31         1.37 o
   2 -12   3          0.07          0.26         0.68 o
   3 -12   3         37.39         43.21         3.46 o
   4 -12   3          6.65          4.75         1.24 o
   5 -12   3          0.81          2.24         1.33 o
   6 -12   3         23.22         27.28         4.06 o
  -4 -11   3         74.71         88.68         8.58 o
  -3 -11   3         40.38         44.28         2.62 o
  -2 -11   3          0.46          0.31         0.57 o
  -1 -11   3          0.26          0.67         0.63 o
   0 -11   3        244.79        238.04         7.52 o
   1 -11   3          3.61          3.08         1.00 o
   2 -11   3         39.58         37.76         2.37 o
   3 -11   3         45.72         48.41         2.64 o
   4 -11   3         50.79         45.64         2.85 o
   5 -11   3          4.22          1.53         0.99 o
   6 -11   3         38.61         40.08         2.70 o
   7 -11   3          2.73          3.27         0.77 o
  -5 -10   3          4.07          0.13         1.47 o
  -4 -10   3          4.93          3.32         1.36 o
  -3 -10   3          2.99          3.16         1.78 o
  -2 -10   3         21.54         25.43         2.48 o
  -1 -10   3          0.28          0.68         0.51 o
   0 -10   3        158.29        152.82         4.66 o
   1 -10   3          8.07          6.64         1.11 o
   2 -10   3        194.86        195.18         6.53 o
   3 -10   3        117.21        119.16         4.28 o
   4 -10   3          6.20          5.79         1.22 o
   5 -10   3         90.69         88.98         5.34 o
   6 -10   3          0.24          1.17         0.61 o
   7 -10   3          1.39          0.93         0.80 o
   8 -10   3          0.07          0.84         1.09 o
  -5  -9   3          4.47          5.05         1.37 o
  -4  -9   3          8.38          7.93         1.26 o
  -3  -9   3          8.11          6.02         1.05 o
  -2  -9   3         38.40         44.17         1.85 o
  -1  -9   3          2.86          1.80         0.66 o
   0  -9   3        483.27        488.23        11.69 o
   1  -9   3         63.36         57.07         3.03 o
   2  -9   3        412.61        425.26        11.93 o
   3  -9   3        236.83        245.70         6.92 o
   4  -9   3         56.95         47.23         2.52 o
   5  -9   3          5.83          5.15         0.80 o
   6  -9   3          2.39          4.55         0.87 o
   7  -9   3          4.79          3.76         1.54 o
   8  -9   3          3.75          6.89         3.64 o
  -6  -8   3         32.41         35.92         2.63 o
  -5  -8   3         10.89         11.73         1.96 o
  -4  -8   3         22.35         23.00         1.86 o
  -3  -8   3          9.44          8.57         1.16 o
  -2  -8   3          3.58          2.16         0.48 o
  -1  -8   3         16.24         14.72         0.84 o
   0  -8   3         20.37         18.51         0.94 o
   1  -8   3        212.74        203.63         6.23 o
   2  -8   3        116.89        120.85         4.33 o
   3  -8   3         81.23         88.33         3.27 o
   4  -8   3         21.97         19.10         1.39 o
   5  -8   3        404.56        382.63         8.82 o
   6  -8   3         14.00         13.18         1.63 o
   7  -8   3          0.04          0.68         0.79 o
   8  -8   3         71.74         78.09        11.40 o
   9  -8   3          0.02          0.00         1.29 o
  -7  -7   3          0.51          0.00         1.00 o
  -6  -7   3          4.71          3.13         1.07 o
  -5  -7   3          0.04          0.34         0.67 o
  -4  -7   3         84.59         84.86         5.30 o
  -3  -7   3        123.18        107.49         3.46 o
  -2  -7   3        106.20        103.13         2.41 o
  -1  -7   3          2.13          1.01         0.49 o
   0  -7   3        120.90        123.94         3.47 o
   1  -7   3         24.80         21.37         1.14 o
   2  -7   3         33.60         38.19         1.96 o
   3  -7   3          6.87         10.70         1.17 o
   4  -7   3         56.30         54.82         2.05 o
   5  -7   3        233.97        216.90         5.75 o
   6  -7   3         18.11         18.52         1.68 o
   7  -7   3         34.05         36.23         2.34 o
   8  -7   3         31.14         35.73         4.53 o
   9  -7   3         58.89         73.16         6.47 o
  -8  -6   3          3.71          1.50         2.02 o
  -7  -6   3        146.24        145.86         8.50 o
  -6  -6   3         74.96         75.53         3.69 o
  -5  -6   3         33.85         29.52         1.88 o
  -4  -6   3        166.60        146.28         4.45 o
  -3  -6   3          2.93          0.48         0.35 o
  -2  -6   3        290.15        298.58         5.67 o
  -1  -6   3          0.76          2.42         0.61 o
   0  -6   3          1.04          2.63         0.60 o
   1  -6   3         12.22          8.83         0.59 o
   2  -6   3        133.99        138.50         4.39 o
   3  -6   3         27.03         23.65         1.15 o
   4  -6   3        249.58        234.43         5.52 o
   5  -6   3       1261.78       1223.31        26.49 o
   6  -6   3         21.34         20.87         1.71 o
   7  -6   3         61.34         58.04         3.28 o
   8  -6   3          0.12          0.33         1.20 o
   9  -6   3         26.04         32.24         3.31 o
  -8  -5   3          8.68          7.13         1.65 o
  -7  -5   3         20.54         16.84         2.14 o
  -6  -5   3          6.26          6.32         2.29 o
  -5  -5   3         14.89         11.73         1.29 o
  -4  -5   3          5.31          3.28         0.72 o
  -3  -5   3          1.03          0.28         0.28 o
  -2  -5   3         27.36         15.02         1.15 o
  -1  -5   3        516.86        523.86        14.20 o
   0  -5   3        374.44        366.01         8.84 o
   1  -5   3        100.00         92.84         2.24 o
   2  -5   3        354.60        409.77         6.39 o
   3  -5   3        188.73        208.41         4.79 o
   4  -5   3         87.13         86.69         2.90 o
   5  -5   3        412.16        418.69        10.01 o
   6  -5   3         13.00         15.04         1.56 o
   7  -5   3         26.20         22.27         2.58 o
   8  -5   3          2.08          1.70         1.26 o
   9  -5   3         82.13        109.47         6.38 o
  -9  -4   3         14.35         14.78         3.71 o
  -8  -4   3          0.01          1.28         1.04 o
  -7  -4   3          0.03          0.00         0.70 o
  -6  -4   3          4.04          4.84         0.98 o
  -5  -4   3          0.30          0.29         0.55 o
  -4  -4   3         10.91         10.23         1.04 o
  -3  -4   3        379.91        384.85         7.14 o
  -2  -4   3        555.17        589.03        12.92 o
  -1  -4   3        214.50        226.52         6.63 o
   0  -4   3        391.75        411.65         7.56 o
   1  -4   3         33.50         39.90         1.12 o
   2  -4   3        315.70        354.72         7.95 o
   3  -4   3        282.65        320.42         6.70 o
   4  -4   3        393.27        396.05         8.27 o
   5  -4   3        129.59        123.65         3.87 o
   6  -4   3        380.80        374.58         9.32 o
   7  -4   3          2.04          0.58         1.01 o
   8  -4   3          0.90          2.45         1.49 o
   9  -4   3          2.83          5.67         2.59 o
  -9  -3   3          4.65          3.44         0.92 o
  -8  -3   3         28.09         29.91         1.85 o
  -7  -3   3         38.33         34.60         1.66 o
  -6  -3   3         80.07         69.89         2.30 o
  -5  -3   3         98.58         98.00         2.30 o
  -4  -3   3          5.42          2.38         0.59 o
  -3  -3   3        170.85        148.27         4.30 o
  -2  -3   3        469.76        502.60        14.33 o
  -1  -3   3        249.49        289.03         6.86 o
   0  -3   3          2.15          3.41         0.31 o
   1  -3   3          0.91          1.01         0.24 o
   2  -3   3       2133.31       2440.56        45.20 o
   3  -3   3        510.84        596.80        10.64 o
   4  -3   3         12.22         10.45         0.79 o
   5  -3   3          9.79          9.65         0.93 o
   6  -3   3        123.90        112.63         4.53 o
   7  -3   3          1.25          2.67         1.44 o
   8  -3   3         25.95         23.31         4.21 o
   9  -3   3         19.52         29.13         4.69 o
 -10  -2   3         28.10         30.57         3.61 o
  -9  -2   3         27.59         26.31         3.08 o
  -8  -2   3          2.98          2.85         0.85 o
  -7  -2   3         21.17         21.74         1.91 o
  -6  -2   3        481.67        450.69        10.93 o
  -5  -2   3          4.21          4.59         0.68 o
  -4  -2   3        132.21        159.31         3.51 o
  -3  -2   3        117.92        104.89         2.37 o
  -2  -2   3       1768.67       1770.89        39.37 o
  -1  -2   3        836.38        813.87        13.92 o
   0  -2   3        401.65        390.02         8.39 o
   1  -2   3       1257.37       1341.82        25.02 o
   2  -2   3         70.00         64.65         1.83 o
   3  -2   3        523.12        600.81         9.86 o
   4  -2   3         37.13         40.60         1.34 o
   5  -2   3          7.65          8.35         0.87 o
   6  -2   3        129.80        116.54         4.32 o
   7  -2   3         23.12         22.18         2.69 o
   8  -2   3          0.01          0.31         1.31 o
   9  -2   3          8.11          5.12         2.91 o
 -10  -1   3          9.94         10.08         1.94 o
  -9  -1   3         42.93         43.39         2.45 o
  -8  -1   3          7.49          6.92         1.07 o
  -7  -1   3          0.08          0.67         0.53 o
  -6  -1   3         30.69         30.71         1.49 o
  -5  -1   3        190.51        176.51         4.25 o
  -4  -1   3        388.97        393.51         9.03 o
  -3  -1   3         40.54         42.35         1.37 o
  -2  -1   3         31.06         21.40         1.11 o
  -1  -1   3        515.79        500.36        12.47 o
   0  -1   3          8.68          8.42         0.57 o
   1  -1   3         16.75         17.20         0.66 o
   2  -1   3        236.77        270.60         4.71 o
   3  -1   3         57.03         64.07         1.64 o
   4  -1   3         50.86         54.76         2.10 o
   5  -1   3         54.79         54.72         1.88 o
   6  -1   3         20.71         14.86         1.61 o
   7  -1   3        116.82        113.71         5.43 o
   8  -1   3         17.85         16.65         2.79 o
   9  -1   3          8.87          5.11         1.98 o
 -10   0   3         20.33         19.39         2.69 o
  -9   0   3         23.10         19.58         2.31 o
  -8   0   3         12.26         12.36         1.35 o
  -7   0   3        306.65        289.83         6.76 o
  -6   0   3         10.71         12.41         1.08 o
  -5   0   3        323.52        337.89         7.93 o
  -4   0   3        114.89        144.75         3.36 o
  -3   0   3         69.09         63.88         2.06 o
  -2   0   3        196.43        189.23         3.88 o
  -1   0   3       2322.78       2259.69        41.57 o
   0   0   3       1816.05       1861.98        28.64 o
   1   0   3         11.00          9.99         0.50 o
   2   0   3        161.60        191.09         3.53 o
   3   0   3         46.03         38.60         1.24 o
   4   0   3        624.54        693.60        12.59 o
   5   0   3         59.83         61.82         2.28 o
   6   0   3        336.01        324.56         9.95 o
   7   0   3        112.21        108.30         4.84 o
   8   0   3          0.11          1.37         1.06 o
   9   0   3          3.49          4.75         1.75 o
 -10   1   3         11.37          9.64         2.05 o
  -9   1   3          4.66          5.88         1.29 o
  -8   1   3        153.42        158.92         4.49 o
  -7   1   3         51.70         56.67         2.94 o
  -6   1   3          0.86          0.74         0.50 o
  -5   1   3        330.94        354.94         7.38 o
  -4   1   3        600.91        579.05         9.42 o
  -3   1   3          3.55          5.08         0.52 o
  -2   1   3        155.25        127.50         2.34 o
  -1   1   3      17498.04      14443.98       306.33 o
   0   1   3       3195.14       3187.72        48.68 o
   1   1   3          0.61          0.45         0.27 o
   2   1   3        576.87        623.29        10.17 o
   3   1   3        350.11        380.08         6.63 o
   4   1   3         20.26         18.25         1.17 o
   5   1   3         14.46         16.24         1.27 o
   6   1   3         39.64         44.99         2.37 o
   7   1   3         19.06         21.96         3.83 o
   8   1   3         28.18         29.07         2.60 o
   9   1   3          2.37          0.73         1.59 o
 -10   2   3         63.69         54.25        11.09 o
  -9   2   3          1.48          4.77         1.83 o
  -8   2   3        100.63         88.25         5.14 o
  -7   2   3          4.98         10.15         1.88 o
  -6   2   3        119.06        124.41         3.74 o
  -5   2   3        123.11        133.82         2.77 o
  -4   2   3        166.90        172.36         3.50 o
  -3   2   3        116.07        119.31         2.34 o
  -2   2   3         34.41         30.47         0.89 o
  -1   2   3      10866.31      11187.96       169.72 o
   0   2   3         99.53         94.42         1.93 o
   1   2   3         72.10         79.20         1.76 o
   2   2   3         75.28         84.98         1.95 o
   3   2   3        506.70        526.51         9.75 o
   4   2   3        124.60        127.43         3.54 o
   5   2   3          5.78          6.53         0.97 o
   6   2   3         13.70         17.30         1.78 o
   7   2   3          6.17          3.95         1.28 o
   8   2   3         22.19         22.86         2.72 o
 -11   3   3         55.88         60.05         5.99 o
 -10   3   3          2.91          0.75         1.40 o
  -9   3   3          0.04          0.37         1.10 o
  -8   3   3        223.87        194.85        16.19 o
  -7   3   3        171.46        165.36         4.93 o
  -6   3   3         29.34         31.18         1.47 o
  -5   3   3         52.96         46.62         1.41 o
  -4   3   3        982.62       1074.94        17.04 o
  -3   3   3        635.43        710.50        11.41 o
  -2   3   3        686.98        792.96        12.58 o
  -1   3   3       2059.48       2133.92        49.70 o
   0   3   3        290.98        296.95         6.24 o
   1   3   3        775.66        803.72        19.21 o
   2   3   3        422.83        463.03        11.26 o
   3   3   3         84.75         88.54         2.66 o
   4   3   3        305.45        292.51         6.70 o
   5   3   3         61.29         59.29         2.62 o
   6   3   3          2.04          1.63         0.86 o
   7   3   3          0.25          0.16         0.74 o
   8   3   3          2.18          0.68         1.59 o
 -11   4   3         14.92         11.01         3.40 o
 -10   4   3          1.31          2.49         2.35 o
  -9   4   3         57.94         49.62         6.64 o
  -8   4   3        304.77        281.13        10.99 o
  -7   4   3         19.81         20.44         1.93 o
  -6   4   3         20.80         24.46         1.31 o
  -5   4   3         92.92         82.79         2.04 o
  -4   4   3         19.92         20.72         0.89 o
  -3   4   3         45.55         59.01         1.49 o
  -2   4   3        858.01        992.21        17.15 o
  -1   4   3          6.59          6.94         0.57 o
   0   4   3          6.42          4.09         0.58 o
   1   4   3         41.96         45.64         1.63 o
   2   4   3        442.88        455.31        11.27 o
   3   4   3         73.48         85.86         2.72 o
   4   4   3        198.58        203.60         5.20 o
   5   4   3          2.86          1.73         0.72 o
   6   4   3         11.89         12.46         1.54 o
   7   4   3         20.10         26.35         2.05 o
 -10   5   3          4.70          0.00         1.94 o
  -9   5   3         56.73         50.18         5.83 o
  -8   5   3          5.02          2.36         2.10 o
  -7   5   3         32.88         37.53         6.80 o
  -6   5   3          2.39          2.65         0.66 o
  -5   5   3        149.45        159.95         4.05 o
  -4   5   3         30.03         28.41         1.63 o
  -3   5   3        147.59        168.24         3.61 o
  -2   5   3         96.99        115.31         2.91 o
  -1   5   3          3.48          2.73         0.43 o
   0   5   3       1022.55        996.50        17.75 o
   1   5   3         42.24         45.94         1.71 o
   2   5   3        234.66        236.97         5.53 o
   3   5   3          0.62          0.57         0.52 o
   4   5   3        969.50        965.49        19.37 o
   5   5   3         94.07         94.82         3.59 o
   6   5   3         97.88        109.13         5.61 o
   7   5   3          1.02          1.11         0.88 o
 -10   6   3          1.83          3.08         2.43 o
  -9   6   3         10.63         12.15         2.46 o
  -8   6   3        120.06        106.56         5.85 o
  -7   6   3        257.61        257.89        11.82 o
  -6   6   3         19.05         16.47         1.43 o
  -5   6   3         73.24         74.10         3.04 o
  -4   6   3         34.25         35.89         1.73 o
  -3   6   3         39.21         40.06         2.05 o
  -2   6   3         15.09         16.90         0.99 o
  -1   6   3         21.87         18.37         1.01 o
   0   6   3        415.81        439.71         8.51 o
   1   6   3          0.01          0.18         0.40 o
   2   6   3          1.57          2.15         0.60 o
   3   6   3         32.66         28.73         1.59 o
   4   6   3         15.03         16.13         1.54 o
   5   6   3        189.37        198.96         5.92 o
   6   6   3         50.59         54.40         4.98 o
 -10   7   3          7.56          6.07         4.61 o
  -9   7   3          7.98          6.53         2.10 o
  -8   7   3        477.61        469.94        16.91 o
  -7   7   3          6.49          6.17         1.21 o
  -6   7   3        157.13        155.63         4.77 o
  -5   7   3          3.61          2.38         0.77 o
  -4   7   3         79.76         80.10         2.87 o
  -3   7   3        316.55        313.28         7.68 o
  -2   7   3         10.92          9.64         0.88 o
  -1   7   3         61.54         63.44         1.98 o
   0   7   3         12.90         11.25         0.85 o
   1   7   3         13.74         12.44         1.01 o
   2   7   3          0.54          0.58         0.48 o
   3   7   3         10.06          9.42         1.15 o
   4   7   3         17.60         16.77         1.30 o
   5   7   3          3.13          3.86         1.45 o
   6   7   3         48.57         52.93         5.83 o
 -10   8   3         10.09          8.71         2.23 o
  -9   8   3          2.15          4.67         1.71 o
  -8   8   3          7.29          9.93         2.06 o
  -7   8   3        223.29        236.14         6.82 o
  -6   8   3          1.60          2.33         0.82 o
  -5   8   3         39.86         32.92         1.88 o
  -4   8   3          0.00          0.39         0.52 o
  -3   8   3          7.01          3.21         0.72 o
  -2   8   3          4.28          1.98         0.58 o
  -1   8   3        190.22        175.48         4.05 o
   0   8   3          0.29          0.17         0.57 o
   1   8   3          0.00          0.40         0.59 o
   2   8   3         14.92         14.47         1.69 o
   3   8   3         23.50         24.07         1.91 o
   4   8   3         36.27         38.97         2.94 o
   5   8   3          1.61          3.67         1.38 o
 -10   9   3         14.71         11.33         3.24 o
  -9   9   3         22.65         23.65         3.80 o
  -8   9   3          3.59          3.78         1.59 o
  -7   9   3        278.26        277.84         7.81 o
  -6   9   3        110.00        112.12         4.95 o
  -5   9   3         59.61         51.47         2.40 o
  -4   9   3          2.24          0.94         0.60 o
  -3   9   3         15.05          9.13         1.59 o
  -2   9   3         88.74         75.55         3.35 o
  -1   9   3         41.63         37.06         2.43 o
   0   9   3         27.12         23.93         1.63 o
   1   9   3         21.94         21.29         1.69 o
   2   9   3          9.98         11.08         1.47 o
   3   9   3          1.30          0.54         0.99 o
   4   9   3         12.87         14.33         2.17 o
  -9  10   3         94.30        100.36         5.94 o
  -8  10   3          4.97          6.17         1.76 o
  -7  10   3        216.14        211.95         6.45 o
  -6  10   3          5.75          3.34         0.91 o
  -5  10   3         53.21         46.46         2.33 o
  -4  10   3         22.62         14.98         1.31 o
  -3  10   3        143.24        130.42         3.91 o
  -2  10   3         43.33         40.16         2.61 o
  -1  10   3         15.54         12.30         2.44 o
   0  10   3          0.06          0.45         0.69 o
   1  10   3         27.47         31.86         2.64 o
   2  10   3         11.51          9.57         1.39 o
   3  10   3          5.73          5.18         1.22 o
  -8  11   3          4.92          2.70         1.54 o
  -7  11   3         48.88         43.99         2.51 o
  -6  11   3         71.33         72.63         3.80 o
  -5  11   3         37.00         35.18         1.89 o
  -4  11   3         11.05          8.52         1.62 o
  -3  11   3         85.37         91.74         4.33 o
  -2  11   3         26.35         25.62         2.22 o
  -1  11   3        106.65        109.20         4.82 o
   0  11   3          2.18          1.91         0.91 o
   1  11   3          1.89          0.92         0.88 o
  -8  12   3          8.83          9.06         2.17 o
  -7  12   3          4.69          3.79         1.00 o
  -6  12   3         29.48         29.34         1.82 o
  -5  12   3         24.04         30.43         4.92 o
  -4  12   3          0.59          1.50         1.10 o
  -3  12   3          3.91          5.06         1.32 o
  -2  12   3        349.63        329.29        12.69 o
  -1  12   3         29.54         28.36         3.59 o
   0  12   3         13.70         10.86         1.64 o
  -5  13   3          1.03          0.00         1.29 o
  -4  13   3          0.02          0.49         1.46 o
   0 -13   4          0.37          0.19         0.68 o
   1 -13   4          0.42          1.18         0.89 o
   2 -13   4          2.83          3.43         1.19 o
   3 -13   4        102.67        111.04         5.15 o
  -2 -12   4          0.00          1.57         1.35 o
  -1 -12   4         99.71        112.49         3.96 o
   0 -12   4          5.05          3.48         0.84 o
   1 -12   4         15.79         16.60         1.59 o
   2 -12   4          6.66          7.19         1.40 o
   3 -12   4         40.24         47.18         3.00 o
   4 -12   4         11.32         13.76         2.25 o
   5 -12   4         10.37          9.72         1.87 o
  -4 -11   4         50.16         55.72         2.87 o
  -3 -11   4          8.23         10.46         1.24 o
  -2 -11   4         62.46         69.90         5.34 o
  -1 -11   4          0.30          1.26         0.68 o
   0 -11   4        235.46        247.26         8.47 o
   1 -11   4         11.27          9.38         1.24 o
   2 -11   4          3.94          5.50         1.05 o
   3 -11   4         36.61         39.87         2.38 o
   4 -11   4          0.45          0.13         0.82 o
   5 -11   4          9.50          8.88         1.81 o
   6 -11   4         30.36         34.42         2.92 o
   7 -11   4         10.17         20.12         3.15 o
  -5 -10   4         11.49         16.92         1.88 o
  -4 -10   4          7.41         10.98         1.44 o
  -3 -10   4          0.99          1.45         0.66 o
  -2 -10   4         24.15         25.68         2.15 o
  -1 -10   4          0.34          0.42         0.42 o
   0 -10   4         92.67         96.44         4.12 o
   1 -10   4        113.40        110.63         4.16 o
   2 -10   4          0.09          0.13         0.69 o
   3 -10   4         16.11         15.81         1.68 o
   4 -10   4         79.38         75.30         3.33 o
   5 -10   4         11.54         10.12         2.12 o
   6 -10   4         44.04         51.69         4.29 o
   7 -10   4         27.36         32.09         2.33 o
   8 -10   4          5.45          2.97         2.59 o
  -6  -9   4          0.40          2.51         1.72 o
  -5  -9   4          0.79          0.00         0.66 o
  -4  -9   4         48.33         47.66         2.62 o
  -3  -9   4         15.44         20.21         1.56 o
  -2  -9   4         42.53         44.71         1.74 o
  -1  -9   4          3.06          1.81         0.43 o
   0  -9   4        306.52        312.63         8.47 o
   1  -9   4        411.25        397.94         9.90 o
   2  -9   4         52.47         54.65         2.47 o
   3  -9   4         45.69         53.27         2.58 o
   4  -9   4         88.97         72.15         5.03 o
   5  -9   4          3.85          3.68         0.75 o
   6  -9   4          0.39          0.21         0.54 o
   7  -9   4          0.52          0.95         0.79 o
   8  -9   4          1.50          1.51         1.29 o
  -6  -8   4         57.24         70.09         5.42 o
  -5  -8   4          0.13          0.45         0.66 o
  -4  -8   4          1.70          1.29         0.70 o
  -3  -8   4         69.57         70.84         2.64 o
  -2  -8   4         56.26         52.51         1.74 o
  -1  -8   4        172.47        173.08         6.00 o
   0  -8   4         19.14         17.24         1.04 o
   1  -8   4         27.33         25.82         1.51 o
   2  -8   4        261.54        272.58         7.18 o
   3  -8   4        271.71        248.94         6.85 o
   4  -8   4         19.08         16.76         1.11 o
   5  -8   4        235.63        226.04         6.95 o
   6  -8   4         23.81         25.41         2.98 o
   7  -8   4         27.71         32.05         2.86 o
   8  -8   4         13.76          9.24         2.21 o
  -7  -7   4          0.00          1.39         1.02 o
  -6  -7   4         27.72         29.40         2.24 o
  -5  -7   4          6.73          5.24         1.05 o
  -4  -7   4         66.94         58.12         2.45 o
  -3  -7   4         69.27         52.36         3.57 o
  -2  -7   4          7.85          7.63         1.05 o
  -1  -7   4          0.15          0.24         0.45 o
   0  -7   4        168.94        157.26         5.18 o
   1  -7   4         31.28         29.71         1.48 o
   2  -7   4        153.07        153.51         4.48 o
   3  -7   4        293.25        299.01         7.77 o
   4  -7   4         97.93         88.53         2.75 o
   5  -7   4          6.45          4.83         0.95 o
   6  -7   4          0.52          0.37         0.66 o
   7  -7   4         34.95         36.53         2.61 o
   8  -7   4          0.03          0.49         1.46 o
   9  -7   4          4.04          5.83         2.59 o
  -8  -6   4          3.73          4.40         1.40 o
  -7  -6   4         27.11         33.07         2.53 o
  -6  -6   4          6.68          8.86         1.28 o
  -5  -6   4         33.18         30.57         1.86 o
  -4  -6   4          8.92          8.97         1.19 o
  -3  -6   4          7.96          4.28         0.58 o
  -2  -6   4         88.30         97.30         3.83 o
  -1  -6   4         64.47         59.72         2.74 o
   0  -6   4          9.27          9.86         0.49 o
   1  -6   4        143.38        140.76         3.90 o
   2  -6   4         32.52         34.59         2.94 o
   3  -6   4         65.49         63.31         2.09 o
   4  -6   4         12.73         13.12         1.20 o
   5  -6   4         86.89         69.89         3.45 o
   6  -6   4        217.06        194.36         5.72 o
   7  -6   4          7.07          5.51         1.43 o
   8  -6   4          2.38          4.69         2.10 o
   9  -6   4          0.05          2.10         1.78 o
  -8  -5   4         44.70         49.11         3.24 o
  -7  -5   4         75.00         77.59         3.50 o
  -6  -5   4         12.31         12.19         1.47 o
  -5  -5   4         19.50         18.47         1.45 o
  -4  -5   4          1.68          0.96         0.50 o
  -3  -5   4          9.38         11.05         0.79 o
  -2  -5   4          1.43          0.66         0.62 o
  -1  -5   4         42.56         44.84         1.94 o
   0  -5   4          0.11          0.63         0.20 o
   1  -5   4       1365.14       1402.42        24.13 o
   2  -5   4          0.25          0.93         0.27 o
   3  -5   4          6.49          8.95         0.93 o
   4  -5   4        241.89        219.70         5.77 o
   5  -5   4        646.28        584.52        13.50 o
   6  -5   4          2.18          5.00         1.13 o
   7  -5   4         36.62         33.98         2.58 o
   8  -5   4         94.37        122.67         8.90 o
   9  -5   4          1.89          2.91         1.94 o
  -9  -4   4          0.41          0.34         1.06 o
  -8  -4   4          2.43          1.12         0.89 o
  -7  -4   4         89.72         96.25         3.87 o
  -6  -4   4         87.05         85.76         4.23 o
  -5  -4   4         31.69         28.25         3.74 o
  -4  -4   4        388.44        407.13        11.05 o
  -3  -4   4        100.31        102.55         2.94 o
  -2  -4   4          4.56          2.40         0.21 o
  -1  -4   4         65.91         65.92         2.22 o
   0  -4   4         53.81         44.83         1.11 o
   1  -4   4       1250.28       1346.41        19.66 o
   2  -4   4        115.15        145.01         3.01 o
   3  -4   4         77.11         73.73         2.16 o
   4  -4   4         21.09         24.29         1.27 o
   5  -4   4        504.67        518.95        14.32 o
   6  -4   4        617.64        598.63        16.58 o
   7  -4   4         16.08         14.60         2.99 o
   8  -4   4          1.00          1.09         1.20 o
  -9  -3   4         16.13         15.74         2.62 o
  -8  -3   4          1.74          1.27         0.62 o
  -7  -3   4         15.98         15.02         1.18 o
  -6  -3   4        571.07        521.22        10.82 o
  -5  -3   4          0.00          0.37         0.50 o
  -4  -3   4       1519.75       1542.64        37.89 o
  -3  -3   4        224.84        221.26         4.92 o
  -2  -3   4         86.46        101.85         3.41 o
  -1  -3   4        343.08        353.41         6.35 o
   0  -3   4          0.25          0.31         0.23 o
   1  -3   4        509.80        548.61         9.57 o
   2  -3   4          0.29          0.42         0.34 o
   3  -3   4          7.37          7.30         0.70 o
   4  -3   4        452.90        429.06         8.96 o
   5  -3   4        956.13        923.54        18.25 o
   6  -3   4        241.38        231.62         7.62 o
   7  -3   4         13.90         14.44         2.59 o
   8  -3   4         50.69         62.32         6.47 o
 -10  -2   4         54.69         59.35         3.21 o
  -9  -2   4          0.01          0.22         0.61 o
  -8  -2   4          0.00          0.83         0.62 o
  -7  -2   4         95.51        101.55         3.60 o
  -6  -2   4       1481.85       1445.24        27.75 o
  -5  -2   4         33.45         30.50         1.61 o
  -4  -2   4       2511.38       2619.88        47.75 o
  -3  -2   4       2905.27       3073.70        47.06 o
  -2  -2   4       1984.82       1981.77        48.52 o
  -1  -2   4         83.49         70.61         2.44 o
   0  -2   4        301.34        328.68         8.92 o
   1  -2   4         47.51         54.58         1.58 o
   2  -2   4        594.19        621.42        11.01 o
   3  -2   4         61.72         57.59         1.56 o
   4  -2   4         10.50         10.43         0.90 o
   5  -2   4         15.72         16.09         1.23 o
   6  -2   4         67.14         65.18         2.56 o
   7  -2   4          0.06          0.16         1.62 o
   8  -2   4          1.25          1.62         2.10 o
 -10  -1   4          2.04          1.98         1.10 o
  -9  -1   4          8.41         11.87         1.61 o
  -8  -1   4          0.59          0.59         0.59 o
  -7  -1   4        227.64        207.85         5.21 o
  -6  -1   4        388.00        352.00         7.71 o
  -5  -1   4          7.45          8.88         0.86 o
  -4  -1   4       1539.40       1639.64        30.12 o
  -3  -1   4        487.16        450.26         8.25 o
  -2  -1   4       1307.78       1318.16        23.09 o
  -1  -1   4          1.93          3.41         0.35 o
   0  -1   4        337.22        346.92         7.64 o
   1  -1   4          9.60          7.28         0.57 o
   2  -1   4        241.51        262.41         4.68 o
   3  -1   4         18.09         22.77         1.02 o
   4  -1   4         11.91         13.52         0.91 o
   5  -1   4         81.27         77.08         3.76 o
   6  -1   4        653.23        633.12        15.12 o
   7  -1   4         59.83         61.92         3.60 o
   8  -1   4          4.37          5.33         1.78 o
   9  -1   4          0.02          0.32         1.31 o
 -10   0   4         19.95         21.81         3.04 o
  -9   0   4          3.03          3.93         0.93 o
  -8   0   4          4.70          3.78         0.85 o
  -7   0   4         74.59         80.00         2.71 o
  -6   0   4         36.82         37.11         1.77 o
  -5   0   4        446.25        436.93        10.14 o
  -4   0   4        281.76        295.17         7.58 o
  -3   0   4        836.70        823.32        15.65 o
  -2   0   4       1347.56       1368.50        25.55 o
  -1   0   4       1337.64       1290.68        21.86 o
   0   0   4         79.42         78.08         1.63 o
   1   0   4         31.08         36.70         1.07 o
   2   0   4         28.03         27.70         1.02 o
   3   0   4         52.47         48.93         1.49 o
   4   0   4          0.11          0.31         0.41 o
   5   0   4        351.72        345.66         8.90 o
   6   0   4         19.92         23.14         2.23 o
   7   0   4          5.85          2.89         1.17 o
   8   0   4          7.26          5.89         1.66 o
 -10   1   4         26.96         25.23         3.48 o
  -9   1   4          4.22          1.57         0.76 o
  -8   1   4         66.09         70.97         3.20 o
  -7   1   4          5.27          5.69         0.86 o
  -6   1   4          1.28          0.54         0.56 o
  -5   1   4         98.06         80.67         2.34 o
  -4   1   4          0.75          0.58         0.27 o
  -3   1   4        146.75        157.29         3.06 o
  -2   1   4         41.76         39.20         1.21 o
  -1   1   4       1501.49       1487.10        25.10 o
   0   1   4        399.87        406.52         6.73 o
   1   1   4         19.84         24.52         0.92 o
   2   1   4          2.21          2.29         0.45 o
   3   1   4        131.68        128.27         3.19 o
   4   1   4          0.00          0.35         0.50 o
   5   1   4        144.78        151.28         4.25 o
   6   1   4        424.04        410.58        12.25 o
   7   1   4         49.15         53.10         3.37 o
   8   1   4         13.23         14.37         2.14 o
 -10   2   4          0.97          0.88         1.23 o
  -9   2   4         71.53         55.24         3.97 o
  -8   2   4          1.16          1.09         0.67 o
  -7   2   4          8.83          7.74         1.08 o
  -6   2   4        283.72        309.51         7.61 o
  -5   2   4          3.34          6.37         0.58 o
  -4   2   4         13.38          9.58         0.63 o
  -3   2   4          9.74          9.40         0.59 o
  -2   2   4        118.44        109.75         2.22 o
  -1   2   4        470.57        466.73         7.68 o
   0   2   4       1815.95       1854.63        28.78 o
   1   2   4        116.48        127.98         2.82 o
   2   2   4          0.23          0.54         0.33 o
   3   2   4        159.64        165.27         4.21 o
   4   2   4          0.93          0.84         0.53 o
   5   2   4         12.45         13.31         1.33 o
   6   2   4        405.96        411.76        12.50 o
   7   2   4          3.58          2.01         1.15 o
   8   2   4          5.54          6.81         1.55 o
 -11   3   4         37.66         45.97         5.18 o
 -10   3   4         22.87         22.41         3.02 o
  -9   3   4         45.40         60.51         8.25 o
  -8   3   4          7.83         12.92         2.10 o
  -7   3   4         11.51          9.78         1.22 o
  -6   3   4          0.27          0.83         0.51 o
  -5   3   4        371.79        391.93         6.83 o
  -4   3   4        398.25        408.03         6.98 o
  -3   3   4        148.77        168.57         3.24 o
  -2   3   4        487.47        517.59         8.55 o
  -1   3   4          0.05          0.02         0.26 o
   0   3   4        227.54        237.92         4.68 o
   1   3   4         32.47         35.28         1.37 o
   2   3   4         20.99         16.65         1.08 o
   3   3   4        225.31        217.56         6.70 o
   4   3   4          7.30          6.69         0.94 o
   5   3   4         19.13         17.76         1.70 o
   6   3   4         56.20         58.88         2.93 o
   7   3   4          3.34          5.26         1.46 o
 -11   4   4         74.62         87.07         7.28 o
 -10   4   4         92.13         86.41         5.98 o
  -9   4   4        113.70        105.07         7.36 o
  -8   4   4         75.44         86.89         4.95 o
  -7   4   4         41.80         38.09         2.42 o
  -6   4   4          2.46          2.43         0.73 o
  -5   4   4        491.07        538.16         9.12 o
  -4   4   4         79.38         87.70         2.62 o
  -3   4   4        106.51        122.65         2.58 o
  -2   4   4        152.97        182.19         4.61 o
  -1   4   4       1267.17       1326.17        21.44 o
   0   4   4         28.12         22.33         1.03 o
   1   4   4         34.70         37.89         1.56 o
   2   4   4         49.30         52.02         1.99 o
   3   4   4         30.48         30.91         1.60 o
   4   4   4          9.25         10.30         1.16 o
   5   4   4         77.21         76.99         3.27 o
   6   4   4         12.27         10.29         1.47 o
   7   4   4          0.66          1.37         1.17 o
 -10   5   4          0.94          3.88         2.43 o
  -9   5   4        150.49        156.02        11.49 o
  -8   5   4        168.40        163.44         7.53 o
  -7   5   4          6.24          7.63         1.48 o
  -6   5   4         13.52         12.16         1.12 o
  -5   5   4          7.37          4.64         0.75 o
  -4   5   4        167.98        198.24         4.24 o
  -3   5   4          1.84          0.98         0.38 o
  -2   5   4          3.13          2.51         0.50 o
  -1   5   4        356.40        359.61         7.06 o
   0   5   4        220.37        216.05         7.34 o
   1   5   4         13.35          9.18         1.16 o
   2   5   4          0.89          0.70         0.54 o
   3   5   4         55.25         53.89         2.21 o
   4   5   4         38.92         40.56         2.94 o
   5   5   4          0.97          0.91         0.74 o
   6   5   4          4.85          5.32         1.17 o
 -10   6   4          4.17          3.72         2.43 o
  -9   6   4        111.56         99.04         8.74 o
  -8   6   4          4.29          6.36         1.94 o
  -7   6   4          0.43          0.62         1.20 o
  -6   6   4         89.32         88.02         3.20 o
  -5   6   4          2.76          1.51         0.77 o
  -4   6   4        130.49        141.30         5.96 o
  -3   6   4         60.73         67.41         3.33 o
  -2   6   4          1.83          2.36         0.54 o
  -1   6   4         48.80         43.41         1.60 o
   0   6   4          2.23          5.68         0.84 o
   1   6   4        322.09        318.54         7.20 o
   2   6   4          7.44          8.53         0.98 o
   3   6   4          1.88          0.76         0.64 o
   4   6   4        206.85        203.04         8.39 o
   5   6   4         61.89         62.75         2.96 o
   6   6   4          9.64          9.94         2.15 o
 -10   7   4         19.27         32.21         5.34 o
  -9   7   4         14.52         12.61         2.56 o
  -8   7   4        373.48        324.98        19.26 o
  -7   7   4          5.78          5.70         1.42 o
  -6   7   4        133.70        134.19         5.28 o
  -5   7   4          7.27          5.11         0.98 o
  -4   7   4         85.71         83.05         3.00 o
  -3   7   4         85.07         77.27         2.77 o
  -2   7   4          0.50          0.75         0.49 o
  -1   7   4        117.17        120.46         3.13 o
   0   7   4       1808.45       1779.00        31.33 o
   1   7   4         63.19         63.18         2.18 o
   2   7   4          0.16          0.18         0.53 o
   3   7   4          0.01          0.32         0.57 o
   4   7   4         63.21         67.16         2.87 o
   5   7   4         23.04         25.89         1.86 o
 -10   8   4          0.02          0.00         1.13 o
  -9   8   4         44.96         53.28         4.12 o
  -8   8   4          4.58          6.00         1.87 o
  -7   8   4        342.36        355.28         9.33 o
  -6   8   4         15.51         14.99         1.61 o
  -5   8   4          0.23          0.82         0.65 o
  -4   8   4         68.60         70.10         2.74 o
  -3   8   4         33.67         26.05         1.94 o
  -2   8   4         67.49         61.34         2.47 o
  -1   8   4        217.42        217.43         4.94 o
   0   8   4         98.27         90.66         2.68 o
   1   8   4        161.19        162.30         4.08 o
   2   8   4          0.55          0.67         0.51 o
   3   8   4         30.15         31.31         2.24 o
   4   8   4        206.32        213.41         8.19 o
 -10   9   4          4.81          1.46         1.78 o
  -9   9   4         13.18         13.89         3.24 o
  -8   9   4          0.00          0.00         1.08 o
  -7   9   4        476.66        488.36        12.21 o
  -6   9   4          3.78          3.44         0.96 o
  -5   9   4         18.80         19.87         1.64 o
  -4   9   4         99.65        102.16         3.61 o
  -3   9   4         43.28         46.21         2.14 o
  -2   9   4         82.62         78.22         2.84 o
  -1   9   4         14.24         12.44         1.07 o
   0   9   4         89.02         88.69         4.64 o
   1   9   4         26.09         28.15         1.86 o
   2   9   4          0.62          1.31         0.71 o
   3   9   4          1.14          2.12         1.45 o
  -9  10   4          1.34          1.15         1.29 o
  -8  10   4         52.33         46.91         5.10 o
  -7  10   4         85.82         82.28         3.51 o
  -6  10   4          1.45          0.70         0.72 o
  -5  10   4         33.69         35.02         2.04 o
  -4  10   4         43.89         42.17         2.18 o
  -3  10   4         55.73         50.58         2.38 o
  -2  10   4          0.00          0.54         0.42 o
  -1  10   4         64.73         67.34         3.59 o
   0  10   4         14.16         16.41         1.82 o
   1  10   4         11.36         11.27         1.43 o
   2  10   4          4.08          5.04         1.09 o
   3  10   4         20.27         19.10         4.69 o
  -8  11   4          8.97          6.10         2.35 o
  -7  11   4          2.86          2.31         0.97 o
  -6  11   4          0.83          2.42         1.07 o
  -5  11   4         10.78         12.36         1.34 o
  -4  11   4         18.74         18.81         1.39 o
  -3  11   4        285.80        279.73         9.33 o
  -2  11   4         13.14         11.03         1.75 o
  -1  11   4         18.26         18.00         2.33 o
   0  11   4          0.02          0.34         0.87 o
   1  11   4         17.01         17.90         2.13 o
  -7  12   4         11.00         10.97         1.63 o
  -6  12   4         19.59         26.79         1.84 o
  -5  12   4         53.86         56.55         2.39 o
  -4  12   4          1.62          0.89         1.06 o
  -3  12   4         35.62         39.39         2.95 o
  -2  12   4         13.43         12.85         1.97 o
  -1  12   4          5.53          5.65         1.50 o
   0  12   4         12.97         17.00         4.21 o
   0 -13   5          3.38          2.61         0.84 o
   1 -13   5         17.72         18.56         1.90 o
   2 -13   5         23.88         29.94         2.46 o
  -1 -12   5         64.02         69.11         3.72 o
   0 -12   5          0.91          0.57         0.58 o
   1 -12   5         50.75         52.67         2.84 o
   2 -12   5          1.89          0.56         0.83 o
   3 -12   5          4.47          2.55         1.08 o
   4 -12   5         49.74         66.21         3.85 o
   5 -12   5          8.09          6.65         2.67 o
  -4 -11   5         17.02         24.11         5.00 o
  -3 -11   5          0.24          1.99         1.12 o
  -2 -11   5          2.52          2.97         0.67 o
  -1 -11   5          3.30          4.11         0.71 o
   0 -11   5        303.68        322.60        12.10 o
   1 -11   5         66.85         65.56         3.55 o
   2 -11   5          3.23          2.06         0.96 o
   3 -11   5          5.08          7.50         1.45 o
   4 -11   5          2.13          1.72         1.04 o
   5 -11   5          2.27          1.07         1.32 o
   6 -11   5          3.40          4.71         2.75 o
  -5 -10   5         51.32         68.43         7.69 o
  -4 -10   5         57.21         64.27         4.86 o
  -3 -10   5          3.18          2.57         0.70 o
  -2 -10   5         37.01         40.30         3.54 o
  -1 -10   5          3.19          2.80         0.56 o
   0 -10   5         60.18         56.34         2.39 o
   1 -10   5        303.05        300.93         9.10 o
   2 -10   5          0.09          0.80         1.03 o
   3 -10   5         10.61          5.45         1.32 o
   4 -10   5          3.68          6.29         1.40 o
   5 -10   5          6.92          3.79         1.52 o
   6 -10   5         52.80         54.65         4.24 o
   7 -10   5          0.19          0.34         0.82 o
  -6  -9   5         23.64         22.01         3.80 o
  -5  -9   5          0.25          1.74         0.84 o
  -4  -9   5         39.09         35.07         2.22 o
  -3  -9   5          6.64          6.57         0.82 o
  -2  -9   5          5.73          5.35         1.08 o
  -1  -9   5          3.74          2.68         0.95 o
   0  -9   5          1.71          2.39         0.64 o
   1  -9   5        139.96        143.23         4.47 o
   2  -9   5          3.37          1.78         0.88 o
   3  -9   5        220.51        202.62         6.90 o
   4  -9   5          4.67          3.50         1.24 o
   5  -9   5          0.24          0.61         0.57 o
   6  -9   5          4.91          4.56         1.22 o
   7  -9   5        185.65        207.66        13.19 o
   8  -9   5          0.56          2.59         3.08 o
  -7  -8   5         11.26         14.24         4.21 o
  -6  -8   5         58.54         65.15         3.41 o
  -5  -8   5         12.33         14.56         2.10 o
  -4  -8   5        328.68        294.82         7.81 o
  -3  -8   5          0.84          1.11         0.43 o
  -2  -8   5          0.44          1.35         0.64 o
  -1  -8   5         65.86         69.57         3.19 o
   0  -8   5        714.96        678.04        15.47 o
   1  -8   5         14.48         14.73         1.52 o
   2  -8   5          2.67          2.64         0.73 o
   3  -8   5          3.47          1.29         0.94 o
   4  -8   5          6.48          6.13         1.07 o
   5  -8   5         86.07         80.73         3.44 o
   6  -8   5          3.05          2.96         0.97 o
   7  -8   5          6.76          6.61         2.45 o
   8  -8   5          0.33          1.15         1.20 o
  -7  -7   5          0.45          0.63         0.90 o
  -6  -7   5         26.23         25.47         2.85 o
  -5  -7   5         63.28         51.64         2.44 o
  -4  -7   5          7.02          4.69         0.77 o
  -3  -7   5         17.56         24.00         2.07 o
  -2  -7   5         58.88         65.25         2.73 o
  -1  -7   5        221.14        214.85         5.41 o
   0  -7   5        706.71        684.93        12.32 o
   1  -7   5          2.23          2.28         0.65 o
   2  -7   5        161.24        150.66         4.47 o
   3  -7   5        154.23        129.64         4.83 o
   4  -7   5          0.45          0.60         0.62 o
   5  -7   5          0.30          2.10         0.86 o
   6  -7   5          0.04          0.08         0.81 o
   7  -7   5          0.02          0.71         1.13 o
   8  -7   5          0.89          0.00         1.13 o
  -8  -6   5          8.79          5.81         1.79 o
  -7  -6   5         29.73         35.68         2.99 o
  -6  -6   5          2.93          2.06         0.73 o
  -5  -6   5         80.43         71.43         2.88 o
  -4  -6   5         86.17         82.83         2.91 o
  -3  -6   5        150.43        141.36         4.44 o
  -2  -6   5          1.44          1.10         0.57 o
  -1  -6   5        216.09        204.20         5.05 o
   0  -6   5       1229.10       1246.35        21.98 o
   1  -6   5        497.76        506.94        14.30 o
   2  -6   5        142.57        142.22         4.19 o
   3  -6   5          4.79          3.84         0.68 o
   4  -6   5        143.79        131.30         4.55 o
   5  -6   5          5.41          4.39         1.02 o
   6  -6   5         20.43         18.97         2.07 o
   7  -6   5          8.56          5.87         2.27 o
   8  -6   5         15.25         17.97         3.56 o
  -8  -5   5         16.39         19.67         2.50 o
  -7  -5   5        189.62        191.18         6.06 o
  -6  -5   5          0.01          0.56         0.69 o
  -5  -5   5         34.95         40.84         2.02 o
  -4  -5   5          0.17          0.07         0.47 o
  -3  -5   5         23.69         18.68         0.80 o
  -2  -5   5         48.83         50.57         2.44 o
  -1  -5   5         56.28         49.59         1.26 o
   0  -5   5        245.47        260.92         5.04 o
   1  -5   5          0.13          1.28         0.44 o
   2  -5   5         90.45         92.70         2.15 o
   3  -5   5          5.73          7.98         0.93 o
   4  -5   5         84.56         75.72         3.78 o
   5  -5   5         26.39         28.39         2.08 o
   6  -5   5          0.93          0.65         0.81 o
   7  -5   5         28.69         27.58         2.97 o
   8  -5   5         38.32         45.81         5.18 o
   9  -5   5         19.15         12.79         3.24 o
  -9  -4   5         14.49         10.67         1.93 o
  -8  -4   5         15.30         18.65         1.89 o
  -7  -4   5         77.89         72.23         4.07 o
  -6  -4   5         35.93         33.51         2.00 o
  -5  -4   5        167.25        159.84         5.33 o
  -4  -4   5        185.58        189.00         6.51 o
  -3  -4   5         96.38         95.82         3.12 o
  -2  -4   5        218.03        198.85         3.89 o
  -1  -4   5         51.32         58.98         1.82 o
   0  -4   5        115.15        116.77         2.74 o
   1  -4   5       1764.39       1818.51        28.10 o
   2  -4   5          0.70          2.44         0.46 o
   3  -4   5         32.52         24.61         1.21 o
   4  -4   5         58.17         50.84         2.18 o
   5  -4   5        330.70        307.80         7.90 o
   6  -4   5         18.46         12.99         2.40 o
   7  -4   5          3.02          2.59         1.52 o
   8  -4   5          0.03          2.27         1.78 o
  -9  -3   5          2.75          4.06         1.13 o
  -8  -3   5          9.48          7.02         1.28 o
  -7  -3   5         87.96         79.60         3.47 o
  -6  -3   5         17.00         16.24         1.44 o
  -5  -3   5          1.37          1.68         0.70 o
  -4  -3   5        493.42        492.75        12.99 o
  -3  -3   5         89.72        105.91         3.57 o
  -2  -3   5         52.53         45.77         1.77 o
  -1  -3   5         11.81         12.86         0.65 o
   0  -3   5        144.34        150.31         2.70 o
   1  -3   5        338.84        387.24         7.79 o
   2  -3   5          0.02          0.79         0.31 o
   3  -3   5         13.68         11.69         0.97 o
   4  -3   5         13.16         13.36         1.18 o
   5  -3   5        412.80        419.37         9.22 o
   6  -3   5          0.57          0.77         1.08 o
   7  -3   5          2.98          3.56         2.27 o
 -10  -2   5         25.15         22.64         2.02 o
  -9  -2   5         16.63         15.96         1.47 o
  -8  -2   5          2.59          2.16         0.82 o
  -7  -2   5          0.01          0.52         0.54 o
  -6  -2   5        278.83        271.45         6.78 o
  -5  -2   5         21.38         22.23         1.19 o
  -4  -2   5         64.87         70.21         2.03 o
  -3  -2   5        339.65        355.39         7.64 o
  -2  -2   5        247.38        256.21         5.20 o
  -1  -2   5         17.75         13.65         0.97 o
   0  -2   5        251.44        270.85         7.21 o
   1  -2   5         99.45         88.41         2.54 o
   2  -2   5        399.13        460.62         8.47 o
   3  -2   5          2.13          1.81         0.45 o
   4  -2   5        145.48        152.65         4.46 o
   5  -2   5         25.68         24.04         2.29 o
   6  -2   5        117.77        128.61         4.55 o
 -10  -1   5          3.13          7.50         1.37 o
  -9  -1   5         30.88         28.19         1.92 o
  -8  -1   5         47.93         46.72         2.11 o
  -7  -1   5          1.83          2.44         0.65 o
  -6  -1   5        243.43        235.31         6.07 o
  -5  -1   5          0.58          1.17         0.48 o
  -4  -1   5         66.52         76.11         2.48 o
  -3  -1   5         27.97         21.09         0.88 o
  -2  -1   5        168.46        164.10         3.47 o
  -1  -1   5         14.69         16.61         0.90 o
   0  -1   5        494.54        520.67        10.06 o
   1  -1   5        130.43        144.69         2.82 o
   2  -1   5         50.54         70.54         1.77 o
   3  -1   5          0.69          1.91         0.48 o
   4  -1   5        401.89        421.42         8.31 o
   5  -1   5        213.78        203.04         5.30 o
   6  -1   5         15.84         15.50         2.22 o
   7  -1   5          3.20          2.04         1.47 o
   8  -1   5          4.16          6.47         2.75 o
 -10   0   5        157.47        180.28         8.20 o
  -9   0   5         55.78         58.65         3.67 o
  -8   0   5          3.77          3.11         0.79 o
  -7   0   5         11.77         11.58         1.29 o
  -6   0   5        902.90        883.71        19.29 o
  -5   0   5          4.17          2.68         0.59 o
  -4   0   5          3.73          2.80         0.41 o
  -3   0   5        308.25        327.56         6.67 o
  -2   0   5         48.03         53.00         1.54 o
  -1   0   5          7.28         10.86         0.57 o
   0   0   5        251.38        276.02         4.47 o
   1   0   5         29.12         25.96         0.96 o
   2   0   5        727.08        781.18        12.76 o
   3   0   5        103.58        110.49         2.61 o
   4   0   5         31.04         33.02         1.89 o
   5   0   5        132.76        138.32         4.61 o
   6   0   5         57.21         53.17         3.20 o
   7   0   5          3.50          0.83         1.02 o
   8   0   5          0.94          3.40         2.10 o
 -10   1   5         14.57         21.14         4.13 o
  -9   1   5         36.67         36.80         2.23 o
  -8   1   5         43.78         44.30         2.07 o
  -7   1   5         64.51         63.20         2.60 o
  -6   1   5        175.79        167.29         5.35 o
  -5   1   5         46.88         45.97         2.10 o
  -4   1   5         28.54         26.61         0.93 o
  -3   1   5         22.36         21.37         0.88 o
  -2   1   5        645.32        654.03        11.25 o
  -1   1   5        137.43        145.39         2.94 o
   0   1   5         56.65         73.07         1.89 o
   1   1   5        179.87        171.45         3.36 o
   2   1   5         39.26         35.73         1.27 o
   3   1   5          0.88          1.14         0.50 o
   4   1   5          0.55          0.84         0.58 o
   5   1   5         44.99         47.20         2.52 o
   6   1   5         24.39         22.70         2.36 o
   7   1   5         13.13          9.57         1.72 o
   8   1   5          8.15          2.77         1.78 o
 -10   2   5          9.28         10.40         2.25 o
  -9   2   5          3.25          3.00         1.40 o
  -8   2   5          0.31          1.54         0.65 o
  -7   2   5         73.00         71.84         2.80 o
  -6   2   5        687.60        727.55        16.10 o
  -5   2   5        866.58        881.12        15.54 o
  -4   2   5        314.35        324.85         5.69 o
  -3   2   5         21.01         19.08         0.84 o
  -2   2   5          0.91          2.38         0.53 o
  -1   2   5        754.61        794.17        13.63 o
   0   2   5        774.34        849.09        13.66 o
   1   2   5         59.65         63.56         1.97 o
   2   2   5        559.20        555.19        10.34 o
   3   2   5          5.91          4.50         0.83 o
   4   2   5          9.16          8.51         1.13 o
   5   2   5         49.00         48.24         2.59 o
   6   2   5        135.02        133.61         7.16 o
   7   2   5         16.80         19.08         2.42 o
 -11   3   5          0.97          0.16         1.78 o
 -10   3   5          8.23          8.06         2.51 o
  -9   3   5         39.26         34.01         3.20 o
  -8   3   5          7.97          6.83         3.72 o
  -7   3   5         94.43         81.51         3.06 o
  -6   3   5         20.85         24.12         1.35 o
  -5   3   5         89.92         94.33         2.24 o
  -4   3   5        314.77        328.53         6.29 o
  -3   3   5         12.97         12.66         0.73 o
  -2   3   5         98.51        101.75         2.97 o
  -1   3   5        643.71        592.09         9.95 o
   0   3   5        685.52        765.12        11.76 o
   1   3   5         80.15         70.44         2.74 o
   2   3   5          6.02          5.85         0.86 o
   3   3   5        190.79        188.45         4.96 o
   4   3   5         33.04         34.56         1.85 o
   5   3   5          0.01          0.00         0.68 o
   6   3   5         18.00         12.77         1.87 o
   7   3   5          0.09          0.06         0.99 o
 -11   4   5          2.81          2.75         2.10 o
 -10   4   5         26.15         19.85         5.02 o
  -9   4   5        104.24         98.17        11.90 o
  -8   4   5         18.92         19.92         2.79 o
  -7   4   5         17.69         14.57         1.71 o
  -6   4   5         58.33         61.82         2.52 o
  -5   4   5        573.86        612.61        10.28 o
  -4   4   5        100.93        116.91         2.59 o
  -3   4   5          3.27          5.76         0.59 o
  -2   4   5       1066.69       1142.08        18.17 o
  -1   4   5       1272.38       1323.52        21.36 o
   0   4   5        179.71        189.46         4.21 o
   1   4   5         43.68         46.14         1.84 o
   2   4   5        305.74        313.99         7.18 o
   3   4   5         44.13         43.30         2.03 o
   4   4   5         63.24         62.78         3.58 o
   5   4   5         12.00         16.01         1.80 o
   6   4   5          7.45          9.51         1.78 o
   7   4   5          0.04          1.29         2.10 o
 -11   5   5          7.63          6.64         2.59 o
 -10   5   5         77.23         76.65         8.33 o
  -9   5   5          0.11          0.29         1.13 o
  -8   5   5          1.01          0.42         1.31 o
  -7   5   5         88.44         96.93         4.50 o
  -6   5   5        136.00        136.92         4.29 o
  -5   5   5         77.07         69.91         2.12 o
  -4   5   5         49.11         49.90         2.09 o
  -3   5   5         12.00         12.62         0.90 o
  -2   5   5         80.68         73.50         2.32 o
  -1   5   5       1037.56       1025.78        18.39 o
   0   5   5         10.45         11.01         0.95 o
   1   5   5         23.95         21.68         1.36 o
   2   5   5        143.24        135.47         3.94 o
   3   5   5          1.84          1.27         0.68 o
   4   5   5        437.39        450.96        10.25 o
   5   5   5         27.03         33.86         2.23 o
   6   5   5          9.79         11.67         1.92 o
 -10   6   5         82.48         69.76         7.61 o
  -9   6   5         42.20         34.96         5.02 o
  -8   6   5          9.77         12.33         2.34 o
  -7   6   5         72.48         76.52         4.58 o
  -6   6   5         39.47         40.60         2.34 o
  -5   6   5         13.86         13.64         1.37 o
  -4   6   5         14.79         11.68         1.04 o
  -3   6   5         25.67         26.43         1.36 o
  -2   6   5          0.84          2.58         0.59 o
  -1   6   5         15.28         15.78         1.13 o
   0   6   5          3.07          2.21         0.61 o
   1   6   5          1.48          2.06         0.69 o
   2   6   5         29.15         28.47         2.08 o
   3   6   5        184.46        181.69         5.73 o
   4   6   5         21.65         17.33         1.71 o
   5   6   5         22.10         18.03         1.91 o
 -10   7   5          0.33          0.81         2.27 o
  -9   7   5          7.21          3.94         1.86 o
  -8   7   5        448.57        447.62        19.18 o
  -7   7   5          8.59         10.44         2.05 o
  -6   7   5          0.00          0.44         0.64 o
  -5   7   5         84.48         76.69         3.01 o
  -4   7   5        197.20        181.25         5.96 o
  -3   7   5        582.42        588.48        14.06 o
  -2   7   5          3.13          5.27         0.84 o
  -1   7   5          0.00          0.52         0.46 o
   0   7   5         17.38         17.10         1.50 o
   1   7   5          2.11          1.99         0.64 o
   2   7   5          3.36          3.27         0.81 o
   3   7   5         72.46         67.90         2.71 o
   4   7   5          0.02          0.28         0.74 o
   5   7   5          1.19          0.86         0.94 o
 -10   8   5          1.71          1.74         1.36 o
  -9   8   5          5.99          3.66         1.62 o
  -8   8   5         79.63         79.61         5.13 o
  -7   8   5        188.45        190.95         6.95 o
  -6   8   5          0.66          1.40         0.83 o
  -5   8   5         54.92         41.77         2.18 o
  -4   8   5         29.99         36.14         2.00 o
  -3   8   5          4.17          2.83         0.80 o
  -2   8   5        113.21        105.85         3.26 o
  -1   8   5          1.41          1.56         0.55 o
   0   8   5          4.59          5.91         0.91 o
   1   8   5         27.60         26.63         1.54 o
   2   8   5          2.71          1.27         0.59 o
   3   8   5          8.77          5.93         1.13 o
   4   8   5         53.93         55.70         2.90 o
 -10   9   5         18.60         18.61         3.72 o
  -9   9   5          0.02          0.92         1.21 o
  -8   9   5         40.70         39.37         3.50 o
  -7   9   5          4.09          3.68         1.30 o
  -6   9   5         42.05         34.79         2.19 o
  -5   9   5         15.26          9.73         1.33 o
  -4   9   5        385.87        363.15         9.23 o
  -3   9   5          3.51          1.59         0.68 o
  -2   9   5          0.28          0.00         0.50 o
  -1   9   5          4.87          3.62         0.77 o
   0   9   5         49.19         49.95         1.99 o
   1   9   5          0.30          0.37         0.43 o
   2   9   5          0.00          0.14         0.66 o
   3   9   5         10.72         11.15         1.91 o
  -9  10   5          3.73          4.00         1.62 o
  -8  10   5          4.80          1.86         1.86 o
  -7  10   5         71.57         66.73         3.17 o
  -6  10   5          0.70          0.18         0.70 o
  -5  10   5          2.15          3.05         0.88 o
  -4  10   5          5.53          5.10         1.21 o
  -3  10   5         19.29         18.39         1.86 o
  -2  10   5         85.60         86.54         3.15 o
  -1  10   5          9.95          8.65         1.01 o
   0  10   5          8.17          7.01         1.66 o
   1  10   5          2.35          0.52         0.85 o
   2  10   5         11.02         10.13         1.50 o
  -8  11   5          4.08          4.68         1.59 o
  -7  11   5        102.03        100.26         4.02 o
  -6  11   5          0.05          0.07         0.66 o
  -5  11   5          0.01          0.47         0.69 o
  -4  11   5         13.63         11.73         1.29 o
  -3  11   5         95.85         88.17         3.16 o
  -2  11   5          0.79          0.95         0.91 o
  -1  11   5         31.15         29.95         2.66 o
   0  11   5         23.32         21.16         3.13 o
   1  11   5         54.05         40.14         5.83 o
  -7  12   5         33.29         31.72         3.48 o
  -6  12   5          6.42          6.10         1.21 o
  -5  12   5          0.89          0.70         0.75 o
  -4  12   5          6.87          6.16         1.52 o
  -3  12   5         86.72         90.82         4.71 o
  -2  12   5          0.49          1.99         1.15 o
   1 -13   6          0.23          0.37         1.06 o
   0 -12   6         17.08         14.97         1.40 o
   1 -12   6         14.10         17.85         1.75 o
   2 -12   6         52.52         75.80         3.82 o
   3 -12   6          4.48          1.84         1.25 o
   4 -12   6         15.61         15.40         2.14 o
  -1 -11   6        132.89        152.75         7.89 o
   0 -11   6          0.20          0.00         0.58 o
   1 -11   6          1.89          3.73         0.94 o
   2 -11   6          0.57          0.60         0.80 o
   3 -11   6         11.08         14.94         1.92 o
   4 -11   6         26.00         31.13         4.28 o
   5 -11   6         49.20         53.59         4.31 o
  -5 -10   6        157.12        168.97        10.41 o
  -4 -10   6         62.92         65.99         3.67 o
  -3 -10   6          0.02          0.00         0.46 o
  -1 -10   6          1.74          0.96         0.45 o
   0 -10   6         49.51         52.78         4.05 o
   1 -10   6         58.78         66.47         5.71 o
   2 -10   6         14.33         13.45         1.76 o
   3 -10   6          8.87          9.95         1.62 o
   4 -10   6         33.43         31.31         2.99 o
   5 -10   6         15.04          9.57         2.03 o
   6 -10   6          3.62          2.20         1.55 o
   7 -10   6         20.90         15.38         3.72 o
  -6  -9   6         37.07         43.74         7.12 o
  -5  -9   6          1.11          1.66         0.74 o
  -4  -9   6          2.45          1.50         0.61 o
  -3  -9   6         23.39         30.96         1.94 o
  -2  -9   6          4.03          1.26         1.05 o
  -1  -9   6        297.24        325.73        12.88 o
   0  -9   6         69.60         76.99         3.25 o
   1  -9   6        182.92        183.22         8.20 o
   2  -9   6         28.24         28.35         3.29 o
   3  -9   6         23.84         24.46         2.29 o
   4  -9   6         25.16         19.86         2.52 o
   5  -9   6         10.94          7.56         2.02 o
   6  -9   6          8.52          8.77         1.36 o
   7  -9   6         34.49         44.57         2.96 o
  -7  -8   6          0.29          0.00         1.78 o
  -6  -8   6          5.56          5.37         1.36 o
  -5  -8   6          9.24          5.79         1.00 o
  -4  -8   6        103.35         89.92         3.23 o
  -3  -8   6          9.18          8.35         1.33 o
  -2  -8   6          7.06          8.99         1.10 o
  -1  -8   6        148.02        142.24         5.71 o
   0  -8   6          2.04          1.01         0.62 o
   1  -8   6        297.71        284.65         9.38 o
   2  -8   6         18.86         21.55         1.81 o
   3  -8   6        165.22        142.75         6.37 o
   4  -8   6          1.64          0.82         0.44 o
   5  -8   6          1.69          2.67         0.88 o
   6  -8   6         15.61         11.72         1.62 o
   7  -8   6          4.45          3.12         1.21 o
  -7  -7   6          1.44          1.55         0.93 o
  -6  -7   6          0.03          0.33         0.51 o
  -5  -7   6          3.04          1.72         0.93 o
  -4  -7   6         30.76         27.35         1.54 o
  -3  -7   6          0.23          0.88         0.52 o
  -2  -7   6          6.26          7.11         1.08 o
  -1  -7   6         21.94         20.82         0.86 o
   0  -7   6        100.33         92.37         2.97 o
   1  -7   6         19.97         21.12         2.23 o
   2  -7   6         75.25         75.90         3.86 o
   3  -7   6         30.78         24.38         2.28 o
   4  -7   6          1.61          0.79         0.72 o
   5  -7   6         29.95         19.73         1.95 o
   6  -7   6          5.80          7.16         1.41 o
   7  -7   6         13.90         12.21         4.94 o
  -8  -6   6         25.59         33.52         2.59 o
  -7  -6   6          3.83          2.93         1.14 o
  -6  -6   6          0.96          1.18         0.70 o
  -5  -6   6          5.83          6.48         1.03 o
  -4  -6   6          0.18          0.13         0.52 o
  -3  -6   6          6.93          8.28         0.85 o
  -2  -6   6          6.24          4.76         0.66 o
  -1  -6   6         69.08         66.58         2.13 o
   0  -6   6        195.47        196.13         5.16 o
   1  -6   6         52.55         57.17         2.47 o
   2  -6   6         97.18         93.77         4.39 o
   3  -6   6        106.27         90.45         3.34 o
   4  -6   6        847.95        698.91        17.91 o
   5  -6   6          5.17          3.22         1.13 o
   6  -6   6          6.70          8.88         1.57 o
   7  -6   6         34.32         40.66         3.53 o
   8  -6   6         32.41         35.29         4.53 o
  -8  -5   6         19.73         22.68         2.05 o
  -7  -5   6          1.56          1.82         0.89 o
  -6  -5   6        174.15        172.00         5.35 o
  -5  -5   6          1.32          2.31         0.75 o
  -4  -5   6        112.84         88.22         3.35 o
  -3  -5   6         16.53         18.82         1.09 o
  -2  -5   6          3.15          4.24         0.47 o
  -1  -5   6         39.15         33.18         1.10 o
   0  -5   6        128.15        116.36         3.93 o
   1  -5   6          1.36          1.49         0.60 o
   2  -5   6         78.93         72.97         2.39 o
   3  -5   6          0.28          0.27         0.51 o
   4  -5   6         70.64         73.71         3.24 o
   5  -5   6         89.57         75.98         3.51 o
   6  -5   6          9.37         12.08         3.24 o
   7  -5   6          2.87          2.90         1.52 o
   8  -5   6          0.00          0.00         1.13 o
  -9  -4   6          0.34          0.08         0.87 o
  -8  -4   6          3.62          4.57         1.19 o
  -7  -4   6         71.07         61.99         2.91 o
  -6  -4   6        320.34        314.31         9.48 o
  -5  -4   6        336.15        308.90         8.96 o
  -4  -4   6         16.11         10.49         1.25 o
  -3  -4   6         10.37         13.92         1.17 o
  -2  -4   6         33.13         28.83         1.28 o
  -1  -4   6         99.10         84.96         1.99 o
   0  -4   6        149.25        133.86         3.66 o
   1  -4   6          4.32          4.07         0.57 o
   2  -4   6        281.82        271.16         6.62 o
   3  -4   6          2.40          1.21         0.58 o
   4  -4   6       1256.00       1128.22        27.88 o
   5  -4   6         44.11         44.98         2.69 o
   6  -4   6        111.55        113.51         8.66 o
   7  -4   6          0.59          0.00         0.96 o
   8  -4   6        171.49        206.03        12.63 o
  -9  -3   6          1.49          0.90         0.93 o
  -8  -3   6         19.15         19.48         1.90 o
  -7  -3   6          1.47          2.16         0.84 o
  -6  -3   6        614.37        577.74        15.65 o
  -5  -3   6        588.01        601.65        15.93 o
  -4  -3   6         10.82          8.38         1.01 o
  -3  -3   6        264.12        290.80        11.05 o
  -2  -3   6        115.08         98.33         3.75 o
  -1  -3   6         10.67         11.78         0.63 o
   0  -3   6        156.33        171.14         4.09 o
   1  -3   6        173.80        175.25         5.07 o
   2  -3   6         27.62         28.85         2.12 o
   3  -3   6         69.07         70.58         2.63 o
   4  -3   6         61.02         64.35         2.65 o
   5  -3   6         53.91         47.45         3.48 o
   6  -3   6          3.82          2.46         3.08 o
   7  -3   6          8.43          7.61         2.91 o
 -10  -2   6         14.95         17.40         1.51 o
  -9  -2   6         20.44         19.07         2.96 o
  -8  -2   6          9.66          7.43         1.01 o
  -7  -2   6         66.60         62.77         2.43 o
  -6  -2   6        492.82        479.76        11.04 o
  -5  -2   6        314.88        314.50         9.13 o
  -4  -2   6         15.81         18.50         1.08 o
  -3  -2   6         62.40         74.66         2.70 o
  -2  -2   6        304.46        306.62         5.14 o
  -1  -2   6         20.89         27.61         1.00 o
   0  -2   6         28.82         30.41         2.09 o
   1  -2   6        354.47        390.20         7.25 o
   2  -2   6          2.63          1.64         0.57 o
   3  -2   6         24.29         25.31         2.45 o
   4  -2   6        481.28        456.98        10.94 o
   5  -2   6         24.59         21.41         1.96 o
   6  -2   6          0.12          0.21         1.17 o
 -10  -1   6          0.09          0.86         0.74 o
  -9  -1   6          0.53          0.23         0.56 o
  -8  -1   6         17.06         17.24         1.50 o
  -7  -1   6          1.36          1.22         0.68 o
  -6  -1   6         69.50         65.91         2.83 o
  -5  -1   6        197.19        181.19         4.72 o
  -4  -1   6          0.60          0.81         0.34 o
  -3  -1   6         83.99         88.48         2.28 o
  -2  -1   6        581.72        564.79         9.97 o
  -1  -1   6         95.00         84.38         3.76 o
   0  -1   6        739.01        763.25        14.56 o
   1  -1   6        702.56        714.44        12.54 o
   2  -1   6          1.25          1.93         0.47 o
   3  -1   6        285.60        285.46         5.89 o
   4  -1   6        139.20        116.53         4.02 o
   5  -1   6        116.30        119.57         4.92 o
   6  -1   6         21.63         21.77         2.92 o
 -10   0   6         31.23         36.55         3.03 o
  -9   0   6          1.64          1.48         0.74 o
  -8   0   6          0.06          0.50         0.67 o
  -7   0   6         98.90         96.85         3.81 o
  -6   0   6        196.44        191.00         5.19 o
  -5   0   6         38.98         37.88         1.66 o
  -4   0   6         24.53         25.51         1.53 o
  -3   0   6        132.51        120.75         2.66 o
  -2   0   6        110.52        106.65         2.41 o
  -1   0   6        100.45        111.34         2.83 o
   0   0   6          5.00          3.48         0.36 o
   1   0   6          6.28          4.65         0.62 o
   2   0   6          0.14          0.82         0.42 o
   3   0   6        155.18        154.80         4.16 o
   4   0   6        766.75        711.46        14.77 o
   5   0   6          5.08          3.90         1.19 o
   6   0   6          0.96          2.78         1.78 o
   7   0   6          3.01          2.03         1.54 o
   8   0   6          1.28          0.16         1.78 o
 -10   1   6          8.70         10.98         4.45 o
  -9   1   6          8.78          9.20         1.23 o
  -8   1   6        243.53        246.97         6.82 o
  -7   1   6         29.13         30.15         1.78 o
  -6   1   6        269.36        265.04         6.73 o
  -5   1   6         42.64         36.23         1.96 o
  -4   1   6          4.83          5.84         0.60 o
  -3   1   6         47.53         43.70         1.34 o
  -2   1   6         61.18         58.88         2.06 o
  -1   1   6       1049.87       1116.45        17.69 o
   0   1   6         21.90         25.02         1.59 o
   1   1   6         12.79         12.43         0.83 o
   2   1   6         26.42         27.58         1.19 o
   3   1   6         37.77         36.22         1.66 o
   4   1   6        552.78        567.99        13.83 o
   5   1   6        133.91        137.24         4.80 o
   6   1   6          1.71          2.02         1.37 o
   7   1   6          0.27          1.94         1.36 o
 -10   2   6         26.30         23.23         3.08 o
  -9   2   6          0.21          0.17         1.08 o
  -8   2   6          3.16          3.35         1.00 o
  -7   2   6         12.15         11.18         1.33 o
  -6   2   6         39.38         40.04         1.99 o
  -5   2   6         93.28         99.83         2.86 o
  -4   2   6        101.85         99.70         2.52 o
  -3   2   6          2.61          2.22         0.41 o
  -2   2   6       1929.13       1994.39        31.01 o
  -1   2   6        292.69        273.13         4.95 o
   0   2   6         74.02         75.59         1.95 o
   1   2   6         51.79         43.89         1.47 o
   2   2   6        127.98        123.29         3.53 o
   3   2   6         68.39         77.75         3.12 o
   4   2   6         41.65         34.07         2.13 o
   5   2   6          7.10          7.32         1.35 o
   6   2   6         26.97         25.32         2.95 o
   7   2   6          0.09          0.98         1.40 o
 -11   3   6         84.55         84.64         6.96 o
 -10   3   6         41.48         50.24         3.92 o
  -9   3   6         16.59         20.01         2.69 o
  -8   3   6          1.45          1.49         1.86 o
  -7   3   6         16.02         15.29         1.41 o
  -6   3   6        219.90        221.16         6.40 o
  -5   3   6          8.41         11.83         0.90 o
  -4   3   6         44.77         49.15         1.48 o
  -3   3   6         82.43         73.13         1.86 o
  -2   3   6       2637.33       2812.88        43.49 o
  -1   3   6        371.85        354.68         6.27 o
   0   3   6         14.16         12.71         0.84 o
   1   3   6         20.28         19.93         1.18 o
   2   3   6        237.80        249.85         6.05 o
   3   3   6        240.69        239.19         7.05 o
   4   3   6          0.34          0.81         0.69 o
   5   3   6          1.32          0.27         0.79 o
   6   3   6          4.59          2.99         1.47 o
 -11   4   6         31.96         30.27         4.37 o
 -10   4   6         46.22         50.63         6.88 o
  -9   4   6        227.49        203.22        15.62 o
  -8   4   6        105.21        103.60         5.53 o
  -7   4   6          2.14          1.65         1.46 o
  -6   4   6         16.57         15.78         1.36 o
  -5   4   6        116.15        118.97         2.77 o
  -4   4   6         32.81         34.41         1.26 o
  -3   4   6          4.67          3.22         0.52 o
  -2   4   6       1162.23       1086.23        19.09 o
  -1   4   6        284.05        268.05         5.14 o
   0   4   6          0.82          0.79         0.45 o
   1   4   6         18.00         16.06         1.34 o
   2   4   6          1.88          2.28         0.76 o
   3   4   6         97.31        101.83         3.40 o
   4   4   6          0.19          0.26         0.67 o
   5   4   6          1.69          1.33         1.02 o
   6   4   6         17.84         19.69         2.59 o
 -11   5   6         34.55         42.89         5.18 o
 -10   5   6        121.63        107.19        10.28 o
  -9   5   6        164.16        167.17         7.99 o
  -8   5   6          2.76          2.22         1.54 o
  -7   5   6          6.31          8.11         1.54 o
  -6   5   6          9.71         10.19         1.28 o
  -5   5   6         14.61         13.32         1.07 o
  -4   5   6         46.32         49.16         2.45 o
  -3   5   6         20.43         21.01         1.25 o
  -2   5   6         63.35         49.75         2.00 o
  -1   5   6         42.14         36.93         1.55 o
   0   5   6         58.38         54.91         1.99 o
   1   5   6         10.35          9.25         1.10 o
   2   5   6        228.53        227.83         5.85 o
   3   5   6        126.26        129.02         4.82 o
   4   5   6        115.51        128.62         4.21 o
   5   5   6         13.79         18.40         4.18 o
   6   5   6          1.48          0.32         1.94 o
 -10   6   6         11.38         16.51         4.53 o
  -9   6   6         66.02         63.45         6.80 o
  -8   6   6         42.08         51.04         3.99 o
  -7   6   6         27.15         26.04         2.67 o
  -6   6   6        103.46        109.26         4.48 o
  -5   6   6        103.27        102.97         4.03 o
  -4   6   6         18.17         16.24         1.20 o
  -3   6   6        174.93        182.48         4.66 o
  -2   6   6        710.69        695.81        14.18 o
  -1   6   6        537.48        495.34         9.70 o
   0   6   6          0.07          0.29         0.45 o
   1   6   6          0.62          0.89         0.59 o
   2   6   6          2.45          2.09         0.82 o
   3   6   6        297.79        313.54         7.80 o
   4   6   6         22.65         24.70         2.90 o
   5   6   6          4.59          3.25         1.38 o
 -10   7   6         32.21         25.25         4.69 o
  -9   7   6         12.06         15.21         3.72 o
  -8   7   6        151.74        147.70         7.33 o
  -7   7   6          3.28          2.02         1.26 o
  -6   7   6         47.10         52.61         2.97 o
  -5   7   6          2.91          2.34         0.85 o
  -4   7   6        122.34        113.07         3.83 o
  -3   7   6         83.00         86.29         2.85 o
  -2   7   6        365.49        330.94         7.59 o
  -1   7   6        241.29        255.75         5.86 o
   0   7   6          1.96          2.05         0.67 o
   1   7   6         25.15         24.06         1.52 o
   2   7   6          4.66          3.82         0.92 o
   3   7   6        236.02        235.25         6.31 o
   4   7   6          9.40          8.09         1.34 o
 -10   8   6          3.81          2.00         1.47 o
  -9   8   6          2.29          0.19         1.32 o
  -8   8   6         28.28         27.60         3.08 o
  -7   8   6          7.75          7.90         1.72 o
  -6   8   6         15.45         17.69         1.74 o
  -5   8   6          0.24          0.43         0.66 o
  -4   8   6          7.40          7.16         1.18 o
  -3   8   6          7.69          8.23         1.16 o
  -2   8   6         63.60         55.67         3.16 o
  -1   8   6         21.81         22.43         1.43 o
   0   8   6          3.60          3.18         0.77 o
   1   8   6          0.04          0.25         0.46 o
   2   8   6          9.59         12.38         1.33 o
   3   8   6          4.30          3.73         0.92 o
 -10   9   6          1.83          0.97         1.46 o
  -9   9   6         62.88         59.52         5.34 o
  -8   9   6         29.21         27.52         3.02 o
  -7   9   6         95.08         99.32         4.63 o
  -6   9   6         70.54         70.10         3.13 o
  -5   9   6         52.62         50.42         4.70 o
  -4   9   6        108.20        112.58         4.00 o
  -3   9   6         37.99         36.58         2.13 o
  -2   9   6          5.57          2.97         1.00 o
  -1   9   6         44.06         44.38         2.08 o
   0   9   6          1.53          1.33         0.57 o
   1   9   6          1.85          1.89         0.67 o
   2   9   6         46.92         61.08         3.08 o
  -9  10   6         16.27          9.06         2.43 o
  -8  10   6        135.45        136.99         7.15 o
  -7  10   6          3.65          4.38         1.26 o
  -6  10   6          0.68          0.39         0.72 o
  -5  10   6         18.15         19.21         1.99 o
  -4  10   6          0.02          0.51         0.62 o
  -3  10   6         14.87         15.14         1.87 o
  -2  10   6          0.03          0.33         0.65 o
  -1  10   6          7.84          7.09         1.06 o
   0  10   6         11.48          9.56         1.08 o
   1  10   6          9.32          8.00         1.32 o
  -7  11   6         30.52         33.56         3.69 o
  -6  11   6          0.26          1.02         0.79 o
  -5  11   6          2.15          3.40         1.05 o
  -4  11   6          9.76          8.25         1.25 o
  -3  11   6          1.04          1.03         0.72 o
  -2  11   6          6.94          7.81         1.06 o
  -1  11   6          8.47          6.98         1.58 o
   0  11   6          2.13          3.24         1.14 o
  -7  12   6        110.16        125.59        11.33 o
  -6  12   6          7.02          6.34         1.94 o
  -5  12   6         17.89         18.84         1.72 o
  -4  12   6         76.55         73.59         3.97 o
  -3  12   6         10.66         12.60         3.32 o
   0 -12   7          0.02          0.00         0.59 o
   1 -12   7          1.13          2.44         1.45 o
   2 -12   7         43.08         48.11         3.03 o
   3 -12   7         14.32         17.17         5.02 o
  -1 -11   7        163.51        165.04         7.28 o
   0 -11   7          4.55          2.10         0.91 o
   1 -11   7          7.50          9.36         1.83 o
   2 -11   7          6.99          6.95         1.60 o
   3 -11   7          9.97          7.56         1.94 o
   4 -11   7          6.40          4.48         1.63 o
  -5 -10   7         37.82         42.02         2.48 o
  -4 -10   7          6.82          6.79         0.99 o
  -1 -10   7          1.33          2.32         0.71 o
   0 -10   7         10.20         10.53         1.34 o
   1 -10   7          4.81          3.43         1.05 o
   2 -10   7         42.66         40.21         3.01 o
   3 -10   7         14.39         11.60         4.13 o
   4 -10   7          0.29          0.37         1.10 o
   5 -10   7         24.96         29.84         5.50 o
   6 -10   7         47.09         75.61         5.59 o
  -5  -9   7          0.59          1.60         0.77 o
  -4  -9   7          0.00          0.08         0.52 o
  -3  -9   7          5.02          5.70         1.38 o
  -2  -9   7         14.89         16.02         3.40 o
  -1  -9   7        277.01        291.34         8.48 o
   0  -9   7         18.63         16.96         1.65 o
   1  -9   7         60.47         57.38         6.89 o
   2  -9   7          5.08          4.48         1.30 o
   3  -9   7          1.51          0.49         0.87 o
   4  -9   7          5.75          4.91         2.43 o
   5  -9   7          1.13          1.97         1.40 o
   6  -9   7          3.21          4.75         1.88 o
   7  -9   7         15.34         26.71         5.18 o
  -6  -8   7          0.85          0.00         0.66 o
  -5  -8   7         54.29         64.67         3.11 o
  -4  -8   7          1.59          0.44         0.66 o
  -3  -8   7          5.93          5.20         1.05 o
  -2  -8   7          9.77         10.76         1.12 o
  -1  -8   7        147.34        146.41         4.25 o
   0  -8   7        165.99        163.44        10.14 o
   1  -8   7         45.61         39.21         2.99 o
   2  -8   7         34.73         24.76         2.75 o
   3  -8   7        176.38        139.62         6.41 o
   4  -8   7          0.08          0.36         1.01 o
   5  -8   7         12.57         12.32         1.44 o
   6  -8   7         28.06         26.68         2.36 o
   7  -8   7          0.87          2.75         3.08 o
  -7  -7   7         52.30         61.57         3.74 o
  -6  -7   7          9.43         12.07         1.47 o
  -5  -7   7          0.06          0.27         0.66 o
  -4  -7   7          3.61          3.68         0.88 o
  -3  -7   7          0.98          1.17         1.38 o
  -2  -7   7          1.42          3.10         0.64 o
  -1  -7   7        299.69        316.57         8.83 o
   0  -7   7         14.00         12.80         1.25 o
   1  -7   7         13.24         15.46         1.83 o
   2  -7   7         29.95         32.86         2.54 o
   3  -7   7         55.24         42.79         3.17 o
   4  -7   7         56.14         50.85         2.61 o
   5  -7   7         32.80         26.19         2.09 o
   6  -7   7         23.69         31.06         2.39 o
   7  -7   7         17.16         19.63         2.66 o
  -8  -6   7          7.63          7.15         1.36 o
  -7  -6   7         25.94         24.82         2.01 o
  -6  -6   7          1.02          1.76         0.70 o
  -5  -6   7         32.45         32.06         2.00 o
  -4  -6   7          0.77          0.31         0.52 o
  -3  -6   7          0.49          0.12         0.56 o
  -2  -6   7        369.09        362.69        11.86 o
  -1  -6   7        269.89        255.37         7.40 o
   0  -6   7        129.24        129.58         5.06 o
   1  -6   7          3.56          4.28         0.89 o
   2  -6   7        160.56        133.11         5.79 o
   3  -6   7         14.66         13.01         2.00 o
   4  -6   7         59.24         59.42         2.90 o
   5  -6   7          0.19          0.20         0.68 o
   6  -6   7         17.22         16.73         2.12 o
   7  -6   7         26.92         27.89         3.18 o
  -9  -5   7          7.32          7.61         3.08 o
  -8  -5   7          3.67          2.60         1.57 o
  -7  -5   7          0.05          0.97         0.79 o
  -6  -5   7        265.58        250.42         9.74 o
  -5  -5   7          4.25          4.27         1.02 o
  -4  -5   7         59.63         50.96         2.32 o
  -3  -5   7         21.64         24.06         1.46 o
  -2  -5   7          0.98          1.66         0.62 o
  -1  -5   7        318.10        309.85         8.57 o
   0  -5   7         61.03         50.73         3.56 o
   1  -5   7         26.52         25.18         1.93 o
   2  -5   7         49.44         47.04         1.92 o
   3  -5   7         21.51         17.94         1.83 o
   4  -5   7         67.39         51.98         2.74 o
   5  -5   7         46.44         45.77         2.80 o
   6  -5   7         15.06         17.45         2.72 o
   7  -5   7          4.89          3.62         1.37 o
  -9  -4   7          9.77          8.56         1.56 o
  -8  -4   7        204.36        225.21         7.01 o
  -7  -4   7         17.23         20.51         1.81 o
  -6  -4   7         49.70         51.41         2.73 o
  -5  -4   7         38.24         35.69         2.07 o
  -4  -4   7         17.11         13.61         1.22 o
  -3  -4   7          3.52          4.73         0.69 o
  -2  -4   7        105.10         98.03         4.70 o
  -1  -4   7         52.24         52.35         2.39 o
   0  -4   7        697.30        708.16        18.59 o
   1  -4   7         49.01         51.36         1.99 o
   2  -4   7         15.45         13.81         1.16 o
   3  -4   7         81.47         78.70         2.92 o
   4  -4   7         96.87         82.29         3.64 o
   5  -4   7         90.39         97.34         5.32 o
   6  -4   7         33.00         36.25         6.23 o
   7  -4   7          4.06          3.86         1.67 o
   8  -4   7          0.26          0.00         1.46 o
  -9  -3   7          0.01          0.37         0.95 o
  -8  -3   7          2.01          1.71         0.84 o
  -7  -3   7          2.35          1.60         0.91 o
  -6  -3   7         82.83         82.87         3.61 o
  -5  -3   7         17.28         15.99         1.44 o
  -4  -3   7         54.92         57.41         2.44 o
  -3  -3   7         23.17         18.94         1.22 o
  -2  -3   7        173.96        154.84         6.65 o
  -1  -3   7         15.93         16.76         0.90 o
   0  -3   7        151.05        143.25         3.39 o
   1  -3   7         14.85         17.95         1.20 o
   2  -3   7         90.82         97.65         3.24 o
   3  -3   7        248.93        238.79         6.39 o
   4  -3   7        191.63        183.63         5.40 o
   5  -3   7        360.93        336.89        14.00 o
   6  -3   7          0.45          0.00         1.20 o
   7  -3   7         15.10         21.37         3.72 o
 -10  -2   7         15.21         13.39         1.90 o
  -9  -2   7          4.52          4.55         0.78 o
  -8  -2   7         91.75         89.63         2.92 o
  -7  -2   7        451.50        418.35         9.97 o
  -6  -2   7        137.37        129.61         3.74 o
  -5  -2   7         25.80         25.93         1.23 o
  -4  -2   7          0.03          0.40         0.28 o
  -3  -2   7         62.32         60.29         1.52 o
  -2  -2   7        318.61        309.66         6.97 o
  -1  -2   7          2.46          1.96         0.44 o
   0  -2   7        788.19        809.70        17.47 o
   1  -2   7          4.37          5.51         0.81 o
   2  -2   7        383.05        394.63         9.42 o
   3  -2   7        555.26        519.84        12.17 o
   4  -2   7        343.12        359.57        10.75 o
   5  -2   7          0.00          0.74         0.84 o
   6  -2   7         18.68         15.18         2.69 o
 -10  -1   7          5.64          6.98         1.32 o
  -9  -1   7          1.58          0.35         0.58 o
  -8  -1   7          2.49          1.85         0.78 o
  -7  -1   7        785.55        748.15        16.77 o
  -6  -1   7          3.65          3.95         0.75 o
  -5  -1   7         37.63         41.11         1.73 o
  -4  -1   7         21.40         23.97         1.07 o
  -3  -1   7        711.39        750.01        14.56 o
  -2  -1   7         54.18         49.62         3.00 o
  -1  -1   7         70.76         65.02         2.42 o
   0  -1   7         26.19         25.86         1.42 o
   1  -1   7         12.76         11.00         1.10 o
   2  -1   7         11.56         15.53         1.75 o
   3  -1   7        196.76        183.54         5.34 o
   4  -1   7        265.21        232.37         7.74 o
   5  -1   7         81.74         89.29         4.29 o
   6  -1   7         26.73         26.67         3.18 o
 -10   0   7          1.11          0.88         0.67 o
  -9   0   7          0.57          0.46         0.66 o
  -8   0   7        201.13        200.05        10.09 o
  -7   0   7        357.98        334.24         8.38 o
  -6   0   7         23.94         22.46         1.40 o
  -5   0   7          1.42          0.28         0.42 o
  -4   0   7        219.47        208.39         5.48 o
  -3   0   7        278.59        270.62         5.81 o
  -2   0   7        221.60        218.24         4.40 o
  -1   0   7         78.03         80.18         2.35 o
   0   0   7         79.87         80.43         2.83 o
   1   0   7          0.05          0.32         0.49 o
   2   0   7         10.22         12.21         1.18 o
   3   0   7         34.91         32.16         1.96 o
   4   0   7          1.08          0.73         0.78 o
   5   0   7        218.10        229.12         8.04 o
   6   0   7          2.64          2.63         1.43 o
   7   0   7          0.00          0.00         1.28 o
 -10   1   7         13.09         12.35         2.91 o
  -9   1   7         16.85         18.87         1.81 o
  -8   1   7          0.05          0.51         0.65 o
  -7   1   7        419.11        418.96        10.15 o
  -6   1   7        295.42        292.59         7.40 o
  -5   1   7          7.53          7.12         0.93 o
  -4   1   7          9.57         10.62         0.86 o
  -3   1   7        889.13        962.01        16.89 o
  -2   1   7        959.17        971.58        16.71 o
  -1   1   7         90.40         92.83         4.01 o
   0   1   7          6.01          5.16         0.53 o
   1   1   7          7.93          8.32         0.88 o
   2   1   7          0.15          0.13         0.58 o
   3   1   7          0.06          0.75         0.71 o
   4   1   7          0.53          0.61         0.96 o
   5   1   7         70.21         72.80         5.60 o
   6   1   7         11.45          9.60         2.21 o
   7   1   7          9.88         10.27         4.86 o
 -10   2   7          2.33          2.54         1.38 o
  -9   2   7          2.41          1.13         1.14 o
  -8   2   7         30.01         31.44         1.99 o
  -7   2   7         10.20          8.28         1.13 o
  -6   2   7         77.54         73.41         2.76 o
  -5   2   7          1.37          1.76         0.53 o
  -4   2   7         51.64         48.56         1.63 o
  -3   2   7         18.74         14.23         0.82 o
  -2   2   7        167.91        155.61         4.26 o
  -1   2   7        272.39        290.18         5.32 o
   0   2   7        164.03        170.78         4.23 o
   1   2   7         62.56         60.99         2.06 o
   2   2   7          4.58          2.98         0.88 o
   3   2   7          1.85          0.06         0.90 o
   4   2   7          0.00          0.54         0.84 o
   5   2   7         29.17         23.72         3.53 o
   6   2   7          7.69          7.61         2.06 o
 -11   3   7         27.41         27.19         4.53 o
 -10   3   7          2.85          3.53         2.83 o
  -9   3   7         69.28         64.95         4.33 o
  -8   3   7         11.08         14.61         2.28 o
  -7   3   7          5.71          6.56         1.09 o
  -6   3   7         29.65         29.96         1.73 o
  -5   3   7          3.46          2.14         0.56 o
  -4   3   7        214.80        224.99         6.54 o
  -3   3   7        161.22        143.75         3.09 o
  -2   3   7       1467.77       1512.99        23.98 o
  -1   3   7        186.91        187.34         4.22 o
   0   3   7        340.47        333.14         6.25 o
   1   3   7         14.50         10.89         1.16 o
   2   3   7        666.15        627.77        13.20 o
   3   3   7          0.50          0.16         0.68 o
   4   3   7          0.00          0.30         0.95 o
   5   3   7          0.00          0.71         0.98 o
   6   3   7         17.47         25.95         3.32 o
 -11   4   7          7.45          9.87         3.08 o
 -10   4   7          0.48          0.96         1.24 o
  -9   4   7         53.18         48.20         3.77 o
  -8   4   7         37.10         36.46         3.08 o
  -7   4   7          6.69         10.21         2.00 o
  -6   4   7        121.22        123.12         4.04 o
  -5   4   7          0.07          0.33         0.56 o
  -4   4   7         84.37         91.31         2.54 o
  -3   4   7          4.29          2.97         0.60 o
  -2   4   7         42.64         35.07         1.46 o
  -1   4   7        173.75        172.24         4.40 o
   0   4   7        104.07        105.94         2.95 o
   1   4   7          9.37          7.01         0.99 o
   2   4   7         48.16         45.34         2.20 o
   3   4   7          1.74          0.38         0.84 o
   4   4   7          1.31          1.03         1.04 o
   5   4   7          8.81          7.12         2.14 o
 -11   5   7          5.72          0.32         1.94 o
 -10   5   7         28.05         29.55         8.66 o
  -9   5   7          0.52          0.88         1.31 o
  -8   5   7         20.27         21.51         2.88 o
  -7   5   7         30.50         32.89         2.97 o
  -6   5   7        181.30        160.93         4.94 o
  -5   5   7         77.30         68.99         2.50 o
  -4   5   7          3.43          4.45         0.73 o
  -3   5   7         91.64         89.34         3.40 o
  -2   5   7        147.65        154.86         4.68 o
  -1   5   7        126.23        130.83         3.45 o
   0   5   7         58.23         52.15         1.99 o
   1   5   7         10.66          9.63         1.11 o
   2   5   7        284.35        259.19         6.62 o
   3   5   7         30.25         22.42         1.79 o
   4   5   7         25.66         25.46         3.29 o
   5   5   7          7.78          7.83         2.06 o
 -10   6   7          8.78          5.99         2.91 o
  -9   6   7         13.46         10.20         3.40 o
  -8   6   7          0.64          0.00         2.10 o
  -7   6   7         14.45         16.64         2.51 o
  -6   6   7         16.35         20.92         1.93 o
  -5   6   7         70.28         63.86         3.20 o
  -4   6   7        118.26        114.95         3.47 o
  -3   6   7         10.65         12.28         1.21 o
  -2   6   7         83.57         90.12         2.98 o
  -1   6   7         43.60         42.31         2.47 o
   0   6   7         14.99         15.92         1.27 o
   1   6   7          3.46          2.90         0.77 o
   2   6   7          1.09          0.55         0.70 o
   3   6   7          5.47          7.58         1.36 o
   4   6   7          0.17          1.39         1.18 o
 -10   7   7         10.80         10.20         3.56 o
  -9   7   7        169.53        158.45        11.98 o
  -8   7   7          5.75          7.36         1.95 o
  -7   7   7         68.13         67.31         8.90 o
  -6   7   7        100.52         94.92         4.28 o
  -5   7   7         72.97         76.50         3.14 o
  -4   7   7         21.21         17.57         2.34 o
  -3   7   7          8.86          9.64         1.16 o
  -2   7   7          9.75          7.69         1.05 o
  -1   7   7         28.33         28.80         2.20 o
   0   7   7         60.99         55.49         2.64 o
   1   7   7          3.30          2.65         0.76 o
   2   7   7          0.69          0.65         0.64 o
   3   7   7         12.38         14.67         1.52 o
   4   7   7         79.03         89.49         9.23 o
  -9   8   7         27.99         30.25         8.90 o
  -8   8   7          1.08          2.29         1.43 o
  -7   8   7         26.55         25.37         3.56 o
  -6   8   7         53.14         55.02         4.96 o
  -5   8   7          0.84          0.84         0.78 o
  -4   8   7          0.37          0.00         0.67 o
  -3   8   7          6.82          4.46         1.01 o
  -2   8   7          4.30          4.59         0.93 o
  -1   8   7        247.04        227.51         5.96 o
   0   8   7         20.01         23.34         1.58 o
   1   8   7          3.20          2.25         0.73 o
   2   8   7          0.24          0.80         0.68 o
   3   8   7         30.30         33.47         4.02 o
  -9   9   7         80.14         82.04        16.50 o
  -8   9   7        149.17        145.95         7.43 o
  -7   9   7         39.75         41.89         2.94 o
  -6   9   7         20.21         20.31         2.23 o
  -5   9   7          7.07          7.64         1.25 o
  -4   9   7         23.60         27.27         1.93 o
  -3   9   7          2.28          3.31         0.95 o
  -2   9   7          0.11          0.13         0.64 o
  -1   9   7        135.74        141.48         5.94 o
   0   9   7          0.18          1.16         0.64 o
   1   9   7          3.57          3.61         0.88 o
   2   9   7          1.38          1.25         0.74 o
  -8  10   7        309.48        309.46        13.60 o
  -7  10   7         11.06         11.37         1.79 o
  -6  10   7          8.86          9.44         1.71 o
  -5  10   7          2.10          2.31         0.87 o
  -4  10   7          2.96          2.10         0.91 o
  -3  10   7         59.85         67.06         2.97 o
  -2  10   7         19.07         18.68         1.78 o
  -1  10   7          7.08          6.94         1.16 o
   0  10   7          6.59          4.57         0.90 o
   1  10   7          6.80          5.63         1.26 o
  -7  11   7          0.27          1.04         0.93 o
  -6  11   7          1.89          1.51         1.01 o
  -5  11   7         20.33         21.08         1.93 o
  -4  11   7         65.96         54.58         2.73 o
  -3  11   7         16.93         17.04         1.72 o
  -2  11   7         68.39         65.06         2.91 o
  -1  11   7          0.85          0.22         0.77 o
  -5  12   7         23.48         26.22         4.37 o
  -4  12   7        128.42        124.45         8.90 o
   0 -12   8          1.69          1.73         1.01 o
   1 -12   8          0.34          0.89         0.88 o
  -1 -11   8          4.77          7.93         1.29 o
   0 -11   8         48.98         51.91         3.01 o
   1 -11   8          3.99          4.77         1.70 o
   2 -11   8          7.82         17.34         2.25 o
   3 -11   8         35.59         45.81         3.65 o
  -4 -10   8          6.04         12.22         2.60 o
  -2 -10   8         39.50         45.32         2.43 o
  -1 -10   8        333.09        370.46        21.85 o
   0 -10   8          0.20          0.30         0.83 o
   1 -10   8          4.43          6.15         1.45 o
   2 -10   8          2.37          2.08         1.10 o
   3 -10   8          4.40          5.97         1.86 o
   4 -10   8          4.99          6.64         3.24 o
   5 -10   8          5.73          8.79         3.56 o
  -5  -9   8          6.28          8.12         1.19 o
  -4  -9   8          1.82          2.72         1.02 o
  -3  -9   8          0.85          0.59         0.54 o
  -2  -9   8          1.76          3.40         0.97 o
  -1  -9   8          9.86          7.16         1.70 o
   0  -9   8        108.08        116.62        12.87 o
   1  -9   8        119.05        131.42         5.90 o
   2  -9   8         13.54          8.10         2.10 o
   3  -9   8          1.12          0.00         1.08 o
   4  -9   8          3.74          4.83         1.70 o
   5  -9   8         10.93          9.67         5.83 o
   6  -9   8         50.40         63.58         3.43 o
  -6  -8   8         61.94         69.87         3.83 o
  -5  -8   8         71.93         73.55         3.36 o
  -4  -8   8          2.78          3.54         0.90 o
  -3  -8   8          0.76          1.08         1.21 o
  -2  -8   8          5.82          7.17         1.10 o
  -1  -8   8          0.48          0.52         0.89 o
   0  -8   8         81.22         81.50         6.87 o
   1  -8   8         64.13         64.69         3.68 o
   2  -8   8          0.00          0.65         1.17 o
   3  -8   8         14.15          7.69         2.27 o
   4  -8   8          6.65          7.07         1.86 o
   5  -8   8          8.20         11.85         1.44 o
   6  -8   8         26.67         29.10         2.42 o
  -7  -7   8         12.02         14.56         1.92 o
  -6  -7   8          7.55          7.00         1.27 o
  -5  -7   8        128.09        122.04         8.34 o
  -4  -7   8          0.33          1.04         0.89 o
  -3  -7   8          1.83          1.83         0.72 o
  -2  -7   8        114.96        119.38         4.16 o
  -1  -7   8        159.42        154.48         5.10 o
   0  -7   8          0.30          0.25         0.63 o
   1  -7   8          3.49          2.90         1.12 o
   2  -7   8        339.90        297.77        10.97 o
   3  -7   8         39.37         28.80         1.51 o
   4  -7   8         11.17          6.46         1.12 o
   5  -7   8          9.23          6.93         1.52 o
   6  -7   8          4.42          5.05         1.37 o
   7  -7   8         22.30         32.21         6.80 o
  -7  -6   8          7.62          9.06         2.94 o
  -6  -6   8          3.85          6.59         1.52 o
  -5  -6   8         93.22         75.78         5.83 o
  -4  -6   8          5.12          8.38         1.27 o
  -3  -6   8          0.42          0.85         0.73 o
  -2  -6   8         21.71         22.54         1.78 o
  -1  -6   8       1167.34       1130.75        28.27 o
   0  -6   8        202.82        192.50         6.12 o
   1  -6   8          0.66          0.17         0.68 o
   2  -6   8         23.70         19.26         1.23 o
   3  -6   8        168.12        153.84         5.15 o
   4  -6   8         98.20        103.96         4.24 o
   5  -6   8          8.16          8.91         1.60 o
   6  -6   8         37.97         33.57         6.23 o
   7  -6   8          0.18          0.00         2.10 o
  -8  -5   8         71.92         60.97         3.18 o
  -7  -5   8        151.79        158.64         6.09 o
  -6  -5   8         40.08         34.67         3.64 o
  -5  -5   8         61.16         55.76         3.26 o
  -4  -5   8         10.02          8.56         1.86 o
  -3  -5   8          0.99          1.11         0.71 o
  -2  -5   8         75.00         69.54         2.90 o
  -1  -5   8        479.98        471.25        12.61 o
   0  -5   8        302.44        305.99         8.85 o
   1  -5   8          3.39          3.88         0.86 o
   2  -5   8        208.10        182.17         7.17 o
   3  -5   8          4.24          4.65         1.05 o
   4  -5   8         16.42         17.23         3.04 o
   5  -5   8          8.56          7.70         1.97 o
   6  -5   8         85.21         87.15         7.03 o
   7  -5   8         17.10         14.77         9.79 o
  -9  -4   8          7.69         12.55         1.75 o
  -8  -4   8        610.63        649.55        16.54 o
  -7  -4   8        146.23        147.37         7.27 o
  -6  -4   8          0.00          0.55         0.70 o
  -5  -4   8          0.61          1.08         0.72 o
  -4  -4   8         37.18         34.54         2.33 o
  -3  -4   8          8.06          7.29         1.04 o
  -2  -4   8        242.85        231.60         6.83 o
  -1  -4   8        123.97        116.73         4.12 o
   0  -4   8        168.55        171.71         3.89 o
   1  -4   8          0.23          0.89         0.54 o
   2  -4   8         41.09         33.30         1.75 o
   3  -4   8          0.39          2.47         0.76 o
   4  -4   8         12.47          8.69         1.47 o
   5  -4   8          1.74          1.06         1.20 o
   6  -4   8         75.47         83.32         5.25 o
   7  -4   8         28.48         32.04         3.62 o
  -9  -3   8          1.26          1.47         0.96 o
  -8  -3   8          0.21          1.94         1.07 o
  -7  -3   8         95.97         90.90         4.09 o
  -6  -3   8         26.71         23.83         1.81 o
  -5  -3   8         13.40         12.85         1.49 o
  -4  -3   8          1.64          0.35         0.59 o
  -3  -3   8         61.88         53.59         3.59 o
  -2  -3   8        119.48        115.57         4.07 o
  -1  -3   8          0.62          0.32         0.44 o
   0  -3   8        181.39        174.58         4.70 o
   1  -3   8         44.60         45.23         2.02 o
   2  -3   8         92.01         75.45         2.86 o
   3  -3   8         11.83         15.02         1.51 o
   4  -3   8        351.97        340.33         8.83 o
   5  -3   8          2.43          2.37         1.43 o
   6  -3   8          7.90          8.24         2.25 o
   7  -3   8          9.20          8.58         2.59 o
 -10  -2   8          4.13          2.25         1.13 o
  -9  -2   8         33.29         35.14         1.60 o
  -8  -2   8         99.99         91.75         3.71 o
  -7  -2   8        189.98        185.20         6.03 o
  -6  -2   8         27.97         24.94         1.30 o
  -5  -2   8          0.04          0.13         0.36 o
  -4  -2   8          3.37          3.48         1.01 o
  -3  -2   8         15.46         14.50         0.98 o
  -2  -2   8        111.65        109.10         3.21 o
  -1  -2   8          1.48          0.31         0.43 o
   0  -2   8        168.36        166.13         5.68 o
   1  -2   8        260.41        267.39         6.84 o
   2  -2   8        343.75        308.67         7.90 o
   3  -2   8          0.18          0.31         0.67 o
   4  -2   8        294.44        290.39         9.33 o
   5  -2   8         17.19         15.63         2.20 o
   6  -2   8          2.01          1.23         1.31 o
 -10  -1   8         12.87         15.02         1.51 o
  -9  -1   8         10.93          9.96         1.21 o
  -8  -1   8          3.95          2.29         0.86 o
  -7  -1   8         26.92         27.10         2.31 o
  -6  -1   8          0.12          0.28         0.43 o
  -5  -1   8         31.08         29.81         1.92 o
  -4  -1   8        127.81        126.91         3.23 o
  -3  -1   8        140.87        140.98         3.91 o
  -2  -1   8         20.53         25.19         1.35 o
  -1  -1   8         76.76         74.47         3.41 o
   0  -1   8         16.43         13.80         1.20 o
   1  -1   8          0.97          1.09         0.67 o
   2  -1   8        586.92        530.74        12.48 o
   3  -1   8        223.06        223.17         7.51 o
   4  -1   8         97.00         83.71         4.12 o
   5  -1   8         70.37         78.33         4.17 o
   6  -1   8          9.16          9.77         2.40 o
 -10   0   8         25.73         23.37         1.77 o
  -9   0   8          3.73          2.20         1.00 o
  -8   0   8         17.92         21.09         1.87 o
  -7   0   8          7.33          6.99         1.04 o
  -6   0   8         23.67         22.13         1.45 o
  -5   0   8          9.86          9.95         0.97 o
  -4   0   8         12.40          9.19         0.84 o
  -3   0   8          0.71          0.35         0.46 o
  -2   0   8         21.30         24.59         1.40 o
  -1   0   8         27.23         28.50         1.68 o
   0   0   8        134.49        133.60         7.76 o
   1   0   8          1.43          1.05         0.68 o
   2   0   8        388.67        355.75        12.05 o
   3   0   8        123.41        109.61         4.69 o
   4   0   8          0.44          0.61         0.93 o
   5   0   8         34.03         41.69         3.89 o
   6   0   8          3.59          0.81         1.94 o
 -10   1   8          5.60          3.62         1.28 o
  -9   1   8          0.35          1.94         0.96 o
  -8   1   8         19.76         20.10         2.29 o
  -7   1   8        381.89        399.69         9.81 o
  -6   1   8        120.01        109.98         3.85 o
  -5   1   8          3.06          1.49         0.65 o
  -4   1   8          0.04          0.40         0.43 o
  -3   1   8        181.93        178.20         4.89 o
  -2   1   8        112.78        104.02         3.20 o
  -1   1   8         57.15         53.39         2.52 o
   0   1   8          6.00          4.98         0.83 o
   1   1   8        131.73        116.69         3.47 o
   2   1   8        189.70        186.47         5.64 o
   3   1   8          1.09          1.34         1.01 o
   4   1   8          2.00          0.99         1.09 o
   5   1   8          2.84          2.96         1.19 o
   6   1   8         17.52         18.73         3.08 o
 -10   2   8          3.11          0.70         1.23 o
  -9   2   8          4.64          3.01         1.58 o
  -8   2   8         70.27         70.91         3.01 o
  -7   2   8        196.41        196.34         5.62 o
  -6   2   8         20.86         21.93         1.51 o
  -5   2   8         14.84         13.84         1.61 o
  -4   2   8        109.72        120.53         3.39 o
  -3   2   8         12.71         10.04         0.87 o
  -2   2   8         15.60         16.31         1.02 o
  -1   2   8         23.43         22.17         1.32 o
   0   2   8         94.01         88.96         3.32 o
   1   2   8         14.14         10.09         2.17 o
   2   2   8         19.86         21.53         2.17 o
   3   2   8          1.46          0.97         1.00 o
   4   2   8          4.38          6.53         2.12 o
   5   2   8         67.26         72.44         4.15 o
   6   2   8          0.70          1.89         1.66 o
 -10   3   8          1.29          2.23         1.40 o
  -9   3   8         24.44         25.14         2.69 o
  -8   3   8          0.15          0.63         0.87 o
  -7   3   8        322.31        328.12         8.44 o
  -6   3   8          1.26          0.50         0.64 o
  -5   3   8          8.94          8.94         1.12 o
  -4   3   8         28.05         26.25         1.28 o
  -3   3   8        116.20        109.76         3.87 o
  -2   3   8          5.89          6.30         0.83 o
  -1   3   8         20.15         18.35         1.39 o
   0   3   8         63.79         56.69         2.56 o
   1   3   8        247.58        231.58         7.78 o
   2   3   8         46.35         51.24         3.12 o
   3   3   8          0.04          0.04         0.87 o
   4   3   8          0.25          0.98         1.04 o
   5   3   8         42.01         43.52         3.26 o
 -10   4   8         52.45         50.43         3.97 o
  -9   4   8         14.70         13.00         2.37 o
  -8   4   8         10.79          9.09         2.00 o
  -7   4   8          1.74          1.05         1.05 o
  -6   4   8        360.09        343.88        10.23 o
  -5   4   8         15.76         16.75         1.33 o
  -4   4   8        127.66        115.73         3.95 o
  -3   4   8        238.91        231.63         5.69 o
  -2   4   8        711.81        693.78        12.88 o
  -1   4   8         95.19         96.50         3.11 o
   0   4   8         83.31         74.85         2.49 o
   1   4   8         19.06         19.87         2.07 o
   2   4   8          1.55          2.28         1.12 o
   3   4   8          1.51          1.66         1.04 o
   4   4   8         44.18         41.77         3.13 o
   5   4   8         23.44         29.08         3.34 o
 -11   5   8          0.47          0.00         1.78 o
 -10   5   8         42.70         41.88         3.77 o
  -9   5   8          0.14          0.24         1.14 o
  -8   5   8          8.33          7.94         2.00 o
  -7   5   8          0.28          0.49         1.14 o
  -6   5   8        284.50        283.42         7.65 o
  -5   5   8         97.97        104.13         3.73 o
  -4   5   8        343.91        330.43         9.28 o
  -3   5   8        649.54        644.44        13.39 o
  -2   5   8        488.35        486.21        10.53 o
  -1   5   8         32.92         35.05         1.87 o
   0   5   8         22.65         22.02         1.82 o
   1   5   8         27.98         31.25         1.88 o
   2   5   8          1.00          1.09         0.99 o
   3   5   8          0.15          0.89         0.99 o
   4   5   8          7.82          6.69         2.01 o
 -10   6   8          2.08          1.13         2.27 o
  -9   6   8          3.58          4.05         2.43 o
  -8   6   8         38.99         37.39         5.18 o
  -7   6   8         50.70         65.68         4.34 o
  -6   6   8          8.36         10.00         1.58 o
  -5   6   8          1.39          0.98         0.72 o
  -4   6   8        343.75        329.67         9.91 o
  -3   6   8         79.84         81.09         2.86 o
  -2   6   8        563.15        567.00        12.15 o
  -1   6   8         17.31         14.19         1.42 o
   0   6   8          1.35          1.32         0.67 o
   1   6   8         21.80         20.69         1.51 o
   2   6   8          0.02          1.27         0.99 o
   3   6   8         18.45         17.36         2.36 o
   4   6   8         18.11         16.83         4.69 o
 -10   7   8          0.71          0.00         2.10 o
  -9   7   8         65.47         58.11         6.96 o
  -8   7   8         35.55         35.53         4.77 o
  -7   7   8          2.61          5.94         1.87 o
  -6   7   8         52.45         48.43         3.05 o
  -5   7   8          0.40          0.00         0.80 o
  -4   7   8         37.94         37.16         2.65 o
  -3   7   8         92.36         97.91         3.33 o
  -2   7   8         93.86         87.16         3.15 o
  -1   7   8         29.57         32.10         1.93 o
   0   7   8         11.86         13.63         1.40 o
   1   7   8          7.18          6.76         1.06 o
   2   7   8         19.06         19.40         3.70 o
   3   7   8          0.53          0.32         1.54 o
  -9   8   8         34.27         37.43         6.80 o
  -8   8   8          0.93          0.00         1.08 o
  -7   8   8         44.48         44.00         7.28 o
  -6   8   8          0.61          1.05         0.95 o
  -5   8   8         11.23         10.96         2.64 o
  -4   8   8         26.47         28.36         1.98 o
  -3   8   8        102.38        101.72         5.28 o
  -2   8   8          0.48          0.44         0.60 o
  -1   8   8          8.81          4.92         1.03 o
   0   8   8         26.29         37.44         1.97 o
   1   8   8          5.19          3.82         0.92 o
   2   8   8         45.07         42.28         5.37 o
  -9   9   8        188.13        192.88         9.21 o
  -8   9   8          6.08          5.41         2.10 o
  -7   9   8          9.24          6.94         1.87 o
  -6   9   8          0.01          0.00         0.81 o
  -5   9   8         39.77         41.18         2.86 o
  -4   9   8         42.88         48.82         3.04 o
  -3   9   8          1.04          0.70         0.76 o
  -2   9   8          0.07          0.97         0.79 o
  -1   9   8         18.16         20.19         1.73 o
   0   9   8         33.15         34.23         2.03 o
   1   9   8          1.72          1.45         1.00 o
  -8  10   8          5.65          4.91         1.71 o
  -7  10   8          6.66          6.26         1.45 o
  -6  10   8          1.63          2.22         1.23 o
  -5  10   8         90.55         96.54         6.39 o
  -4  10   8          2.26          3.76         1.01 o
  -3  10   8         14.55          9.46         1.44 o
  -2  10   8          0.12          1.58         0.87 o
  -1  10   8          3.99          2.79         0.98 o
   0  10   8          0.35          0.50         1.04 o
  -7  11   8         43.73         49.04         5.99 o
  -6  11   8         10.02          7.95         3.08 o
  -5  11   8          0.74          1.56         1.09 o
  -4  11   8          4.86          5.08         1.21 o
  -3  11   8          7.26          4.00         1.23 o
  -2  11   8         24.35         20.80         3.31 o
  -1 -11   9         28.93         33.83         2.59 o
   0 -11   9          2.87          4.74         1.16 o
   1 -11   9         31.82         46.66         4.37 o
   2 -11   9          0.19          0.36         1.13 o
  -4 -10   9          0.80          0.49         0.61 o
  -3 -10   9         21.50         24.12         1.78 o
  -2 -10   9         16.37         20.88         1.94 o
  -1 -10   9         44.81         52.37         2.99 o
   0 -10   9         15.98         20.46         2.03 o
   1 -10   9         31.26         40.15         5.91 o
   2 -10   9         12.91         18.80         7.20 o
   3 -10   9          0.01          1.34         1.31 o
   4 -10   9         17.82         25.64         3.43 o
  -5  -9   9          6.72          4.34         0.98 o
  -4  -9   9          2.54          4.31         0.83 o
  -3  -9   9          4.03          5.05         1.54 o
  -2  -9   9          3.51          4.21         1.13 o
  -1  -9   9          1.30          0.83         0.77 o
   0  -9   9          7.05          3.82         1.25 o
   1  -9   9         15.08         14.44         2.13 o
   2  -9   9          0.16          0.94         1.05 o
   3  -9   9          0.61          0.00         1.12 o
   4  -9   9          2.85          7.42         1.98 o
   5  -9   9          1.42          0.00         1.62 o
  -6  -8   9         42.30         50.11         2.98 o
  -5  -8   9         24.44         26.66         2.00 o
  -4  -8   9          7.20          6.20         1.14 o
  -3  -8   9        101.96        112.20         4.80 o
  -2  -8   9        145.72        166.07         6.47 o
  -1  -8   9          0.70          1.19         0.97 o
   0  -8   9         53.16         56.31         3.41 o
   1  -8   9          4.85          7.65         3.24 o
   2  -8   9          1.94          0.98         1.23 o
   3  -8   9          7.70          6.31         1.76 o
   4  -8   9          5.17          3.29         1.59 o
   5  -8   9          3.61          5.38         1.08 o
   6  -8   9          0.12          0.00         1.94 o
  -7  -7   9          1.36          0.84         1.62 o
  -6  -7   9          0.00          0.70         0.85 o
  -5  -7   9         38.61         34.49         2.48 o
  -4  -7   9         50.91         54.89         3.04 o
  -3  -7   9        161.52        156.05         6.11 o
  -2  -7   9         16.32         17.45         3.17 o
  -1  -7   9         26.69         25.42         1.86 o
   0  -7   9         44.19         44.16         3.64 o
   1  -7   9         32.81         30.28         4.05 o
   2  -7   9          0.37          2.54         1.27 o
   3  -7   9         14.83         11.61         1.35 o
   4  -7   9         10.23         10.67         1.87 o
   5  -7   9         10.29         12.76         3.81 o
   6  -7   9         53.03         58.43         7.61 o
  -7  -6   9          3.33          0.71         1.01 o
  -6  -6   9          0.00          0.95         1.62 o
  -5  -6   9          3.00          3.49         1.12 o
  -4  -6   9         17.57         19.33         1.91 o
  -3  -6   9         71.49         63.27         3.35 o
  -2  -6   9          8.47          7.49         1.17 o
  -1  -6   9        148.21        148.52         5.14 o
   0  -6   9        102.58         99.74         3.99 o
   1  -6   9          2.29          1.91         1.08 o
   2  -6   9          0.16          0.66         0.43 o
   3  -6   9          0.11          0.00         0.62 o
   4  -6   9         21.03         19.19         1.96 o
   5  -6   9          3.72          3.96         1.15 o
   6  -6   9          1.38          0.00         0.89 o
  -8  -5   9         50.49         54.49         3.48 o
  -7  -5   9         21.85         25.70         2.52 o
  -6  -5   9          0.26          0.00         0.69 o
  -5  -5   9          1.80          0.67         0.93 o
  -4  -5   9          0.20          0.52         0.73 o
  -3  -5   9        116.76        116.80         5.00 o
  -2  -5   9         25.85         28.46         2.11 o
  -1  -5   9         47.72         45.43         2.65 o
   0  -5   9         71.73         76.93         3.35 o
   1  -5   9         59.09         54.88         2.15 o
   2  -5   9          9.07          5.54         1.06 o
   3  -5   9        170.14        130.75         4.88 o
   4  -5   9          0.57          2.13         1.04 o
   5  -5   9          0.54          0.62         1.03 o
   6  -5   9          1.25          2.57         1.49 o
  -8  -4   9         96.84        103.99        11.01 o
  -7  -4   9          0.07          1.10         0.96 o
  -6  -4   9          9.58          9.60         1.74 o
  -5  -4   9         85.78         71.11         4.94 o
  -4  -4   9         32.57         31.27         2.36 o
  -3  -4   9          6.74          5.67         1.04 o
  -2  -4   9         13.16          9.87         1.29 o
  -1  -4   9          6.43          6.03         1.11 o
   0  -4   9        193.20        197.94         5.58 o
   1  -4   9        272.48        253.13         6.58 o
   2  -4   9         23.28         23.99         1.66 o
   3  -4   9         49.19         49.01         4.49 o
   4  -4   9         12.90         13.67         1.89 o
   5  -4   9          0.01          0.82         1.29 o
   6  -4   9          2.67          3.54         1.62 o
  -9  -3   9         37.07         38.72         3.07 o
  -8  -3   9          0.69          1.77         1.20 o
  -7  -3   9          0.71          1.28         1.21 o
  -6  -3   9         17.14         15.25         2.15 o
  -5  -3   9         17.14         15.07         1.81 o
  -4  -3   9          8.57          5.10         1.24 o
  -3  -3   9         19.73         16.33         1.64 o
  -2  -3   9        199.70        191.28         4.94 o
  -1  -3   9         47.64         47.86         1.96 o
   0  -3   9         55.77         56.13         2.31 o
   1  -3   9        504.30        477.42        11.22 o
   2  -3   9          2.84          1.41         0.71 o
   3  -3   9        381.21        368.05         9.44 o
   4  -3   9          1.41          0.89         1.28 o
   5  -3   9          6.81          7.90         1.98 o
   6  -3   9         25.64         24.35         3.56 o
 -10  -2   9          4.16          4.37         2.10 o
  -9  -2   9          8.41          8.79         5.02 o
  -8  -2   9         22.50         18.78         2.52 o
  -7  -2   9          0.40          0.51         0.54 o
  -6  -2   9          0.42          1.31         0.55 o
  -5  -2   9          4.29          4.41         0.75 o
  -4  -2   9        113.97        111.71         3.66 o
  -3  -2   9          0.49          0.60         0.78 o
  -2  -2   9         13.81         11.54         1.08 o
  -1  -2   9         15.43         14.75         1.22 o
   0  -2   9         22.17         20.97         1.52 o
   1  -2   9        308.10        296.80         7.68 o
   2  -2   9         35.28         27.11         1.84 o
   3  -2   9        161.59        159.88         5.16 o
   4  -2   9          2.07          4.15         1.44 o
   5  -2   9          1.08          0.68         1.08 o
   6  -2   9          0.14          0.61         1.32 o
 -10  -1   9         35.38         34.51         1.94 o
  -9  -1   9          0.41          0.68         0.73 o
  -8  -1   9         56.40         58.99         4.28 o
  -7  -1   9          3.03          1.93         0.81 o
  -6  -1   9         47.60         46.19         2.33 o
  -5  -1   9         62.90         64.51         2.70 o
  -4  -1   9         10.96         11.31         1.20 o
  -3  -1   9         17.30         19.48         1.57 o
  -2  -1   9          6.87          6.17         0.94 o
  -1  -1   9         39.09         43.37         2.07 o
   0  -1   9        201.25        218.16         9.25 o
   1  -1   9         20.61         21.68         1.78 o
   2  -1   9         39.19         33.20         2.01 o
   3  -1   9        163.56        156.45         6.09 o
   4  -1   9          0.85          0.99         0.99 o
   5  -1   9         19.35         20.05         2.42 o
   6  -1   9         25.94         29.94         6.15 o
 -10   0   9          2.31          1.86         0.91 o
  -9   0   9         19.86         19.75         1.67 o
  -8   0   9         16.24         17.45         2.30 o
  -7   0   9          5.18          4.17         0.88 o
  -6   0   9          0.66          0.41         0.64 o
  -5   0   9         23.30         25.54         2.01 o
  -4   0   9        222.99        224.14         5.89 o
  -3   0   9        317.73        314.89         7.77 o
  -2   0   9         47.13         48.09         2.62 o
  -1   0   9         78.89         85.97         3.10 o
   0   0   9        324.83        322.15         8.18 o
   1   0   9          8.61          5.23         1.04 o
   2   0   9          0.34          0.21         0.71 o
   3   0   9         35.47         40.10         2.85 o
   4   0   9        112.53        114.43         6.64 o
   5   0   9          2.61          0.65         1.37 o
   6   0   9          8.03         12.46         3.88 o
 -10   1   9          3.19          2.95         1.14 o
  -9   1   9         31.05         32.43         2.10 o
  -8   1   9         69.13         70.42         4.39 o
  -7   1   9        168.33        166.04         5.00 o
  -6   1   9         38.14         36.24         1.89 o
  -5   1   9          7.75         10.92         1.43 o
  -4   1   9         25.34         23.91         1.48 o
  -3   1   9         34.33         39.59         1.95 o
  -2   1   9         18.75         16.82         1.41 o
  -1   1   9         18.37         16.88         1.41 o
   0   1   9        207.81        209.50         8.48 o
   1   1   9          5.34          3.15         1.07 o
   2   1   9          0.06          0.48         0.90 o
   3   1   9         45.63         48.37         4.12 o
   4   1   9         40.94         47.62         4.94 o
   5   1   9          0.02          2.13         1.71 o
   6   1   9         38.59         27.84         5.99 o
 -10   2   9          0.02          0.00         1.13 o
  -9   2   9         16.69         17.73         3.49 o
  -8   2   9        117.27        118.91         4.17 o
  -7   2   9        243.46        245.90         6.77 o
  -6   2   9        100.55        103.19         3.57 o
  -5   2   9         72.38         75.58         2.87 o
  -4   2   9         21.97         19.58         1.61 o
  -3   2   9          0.91          2.60         0.77 o
  -2   2   9         15.66         13.47         2.00 o
  -1   2   9          6.74          7.38         1.01 o
   0   2   9        242.29        212.38         6.18 o
   1   2   9         30.21         19.06         1.77 o
   2   2   9          9.21          7.34         1.59 o
   3   2   9          0.05          0.62         0.87 o
   4   2   9          0.53          0.33         1.04 o
   5   2   9          5.48          4.79         1.58 o
 -10   3   9          0.03          0.24         1.26 o
  -9   3   9         38.74         37.57         3.30 o
  -8   3   9          9.53          9.84         1.65 o
  -7   3   9        150.22        153.75         5.75 o
  -6   3   9         14.75         16.00         1.50 o
  -5   3   9         18.32         17.45         1.32 o
  -4   3   9          1.36          1.47         0.66 o
  -3   3   9        282.68        294.25         7.72 o
  -2   3   9        507.85        507.00        12.16 o
  -1   3   9         48.58         40.07         2.22 o
   0   3   9        255.56        230.64         6.75 o
   1   3   9         28.07         22.07         3.23 o
   2   3   9         47.27         55.15         4.09 o
   3   3   9         37.82         41.14         4.00 o
   4   3   9         20.48         24.60         2.80 o
   5   3   9         32.21         31.85         3.64 o
 -10   4   9         10.18          9.73         2.21 o
  -9   4   9          3.80          4.50         1.63 o
  -8   4   9         18.22         17.42         2.62 o
  -7   4   9          0.29          0.61         0.93 o
  -6   4   9          0.62          1.15         1.23 o
  -5   4   9         52.84         49.64         3.08 o
  -4   4   9         59.79         59.27         2.41 o
  -3   4   9        285.35        268.32         9.35 o
  -2   4   9          0.28          0.59         0.61 o
  -1   4   9          9.48         11.24         1.68 o
   0   4   9         86.14         68.18         4.13 o
   1   4   9          0.46          1.75         1.14 o
   2   4   9         95.67         93.10         4.59 o
   3   4   9          0.13          0.25         0.92 o
   4   4   9          1.74          1.13         1.13 o
 -10   5   9         40.54         43.81         7.20 o
  -9   5   9         80.11         85.86         5.36 o
  -8   5   9         29.49         34.18         3.43 o
  -7   5   9         28.89         32.75         4.61 o
  -6   5   9         48.44         54.16         3.14 o
  -5   5   9          0.56          1.23         0.68 o
  -4   5   9          0.10          0.31         0.71 o
  -3   5   9        381.40        359.08         9.44 o
  -2   5   9          7.25          9.89         1.62 o
  -1   5   9          6.17          3.08         1.10 o
   0   5   9         30.13         28.21         2.45 o
   1   5   9         26.98         16.97         2.31 o
   2   5   9          5.09          2.44         1.14 o
   3   5   9          3.33          4.67         1.50 o
   4   5   9          4.33          1.78         2.91 o
 -10   6   9         87.67         89.49         8.74 o
  -9   6   9          0.68          0.00         1.46 o
  -8   6   9        106.50        103.25         8.74 o
  -7   6   9         17.28         16.19         3.72 o
  -6   6   9        140.38        140.52         5.60 o
  -5   6   9          2.53          2.37         0.96 o
  -4   6   9         12.91         13.69         1.63 o
  -3   6   9          1.00          0.93         0.81 o
  -2   6   9          4.43          5.26         1.13 o
  -1   6   9          2.14          0.61         0.88 o
   0   6   9          0.40          1.65         1.01 o
   1   6   9         51.35         53.85         3.42 o
   2   6   9          9.67         10.01         1.85 o
   3   6   9         34.13         37.33         3.69 o
 -10   7   9         35.50         29.30         5.34 o
  -9   7   9          4.04          0.00         1.94 o
  -8   7   9         75.26         79.96         7.77 o
  -7   7   9          1.03          2.37         1.59 o
  -6   7   9         29.05         28.27         4.03 o
  -5   7   9          0.03          0.98         0.99 o
  -4   7   9          3.97          4.61         1.14 o
  -3   7   9         46.39         41.83         2.49 o
  -2   7   9          6.79          4.42         1.13 o
  -1   7   9          4.95          4.14         1.39 o
   0   7   9          0.20          0.00         0.90 o
   1   7   9          0.21          0.12         0.81 o
   2   7   9        132.74        141.02         6.13 o
  -9   8   9          7.85          6.64         3.08 o
  -8   8   9          0.01          0.15         1.24 o
  -7   8   9         15.81         18.79         3.03 o
  -6   8   9          0.00          0.68         0.85 o
  -5   8   9         22.42         19.11         2.37 o
  -4   8   9          0.00          0.17         0.80 o
  -3   8   9         40.00         40.12         3.13 o
  -2   8   9          2.30          4.08         1.43 o
  -1   8   9          4.17          4.71         1.18 o
   0   8   9          0.00          0.04         0.88 o
   1   8   9         45.78         57.63         3.57 o
  -9   9   9         40.86         28.65         4.37 o
  -8   9   9         16.03         17.56         7.20 o
  -7   9   9          0.11          0.50         1.20 o
  -6   9   9          8.39          6.82         1.53 o
  -5   9   9          0.10          0.09         0.88 o
  -4   9   9         73.79         79.58         4.12 o
  -3   9   9         11.61          8.43         1.59 o
  -2   9   9         20.47         19.96         2.36 o
  -1   9   9         21.81         20.08         2.12 o
   0   9   9          4.60          6.44         2.40 o
  -7  10   9         39.99         40.04         2.93 o
  -6  10   9          3.97          4.44         1.42 o
  -5  10   9        146.01        152.00         6.24 o
  -4  10   9         31.40         32.30         2.69 o
  -3  10   9          1.07          1.27         1.09 o
  -2  10   9          4.20          5.95         2.21 o
  -1  10   9          1.11          0.00         1.78 o
  -5  11   9          4.04          9.06         3.40 o
  -1 -11  10         26.74         27.52         2.59 o
   0 -11  10          0.09          1.12         0.98 o
   1 -11  10         19.43         22.01         5.34 o
  -3 -10  10         96.38        120.89         5.99 o
  -2 -10  10         30.13         35.45         2.75 o
  -1 -10  10         26.87         31.72         2.91 o
   0 -10  10          3.76          2.89         1.14 o
   1 -10  10          0.39          0.32         1.01 o
   2 -10  10          1.34          1.62         2.83 o
  -5  -9  10          0.12          1.80         0.81 o
  -4  -9  10          2.54          2.21         0.87 o
  -3  -9  10         15.53         17.75         1.79 o
  -2  -9  10          0.88          1.94         0.97 o
  -1  -9  10         19.60         18.51         2.17 o
   0  -9  10         37.97         35.68         2.87 o
   1  -9  10          0.22          0.94         1.08 o
   2  -9  10          6.40          7.22         2.27 o
   3  -9  10          0.58          0.76         1.20 o
   4  -9  10          1.25          1.46         1.78 o
  -5  -8  10          4.89          5.45         2.19 o
  -4  -8  10         46.06         46.80         5.42 o
  -3  -8  10          0.01          0.62         0.69 o
  -2  -8  10        221.60        220.44         8.24 o
  -1  -8  10         10.33         10.37         2.59 o
   0  -8  10         43.09         39.42         2.96 o
   1  -8  10        115.52         97.64         5.24 o
   2  -8  10          9.93          4.71         2.67 o
   3  -8  10          2.65          2.54         1.62 o
   4  -8  10          0.25          0.19         1.35 o
   5  -8  10         28.49         35.78         2.52 o
  -6  -7  10         38.42         55.47         3.50 o
  -5  -7  10          0.14          0.00         0.74 o
  -4  -7  10          1.87          2.87         1.00 o
  -3  -7  10         51.51         53.51         3.16 o
  -2  -7  10         27.63         27.20         2.44 o
  -1  -7  10          6.24          8.24         1.42 o
   0  -7  10         25.75         25.31         2.45 o
   1  -7  10         51.20         41.83         3.97 o
   2  -7  10         23.84         13.23         3.40 o
   3  -7  10         33.68         34.52         3.38 o
   4  -7  10         15.69         16.61         1.68 o
   5  -7  10         22.91         20.81         2.14 o
  -7  -6  10         13.74         23.11         2.64 o
  -6  -6  10         13.45         17.94         2.18 o
  -5  -6  10          3.57          6.78         1.40 o
  -4  -6  10          0.46          1.27         1.05 o
  -3  -6  10         11.75          8.22         1.52 o
  -2  -6  10        299.47        297.73         8.93 o
  -1  -6  10         58.19         62.01         3.03 o
   0  -6  10        118.49        116.72         4.64 o
   1  -6  10         40.73         36.14         3.64 o
   2  -6  10        117.97        110.35         4.57 o
   3  -6  10         37.33         36.38         2.25 o
   4  -6  10        131.06        133.03         5.25 o
   5  -6  10          5.84          3.41         1.62 o
  -8  -5  10          0.53          0.81         1.46 o
  -7  -5  10          2.93          2.03         1.12 o
  -6  -5  10          0.07          0.00         0.85 o
  -5  -5  10          4.31          3.53         1.08 o
  -4  -5  10         37.13         37.52         2.72 o
  -3  -5  10         27.88         26.02         2.21 o
  -2  -5  10         34.43         34.53         2.23 o
  -1  -5  10         38.08         35.96         2.93 o
   0  -5  10         20.95         20.76         1.93 o
   1  -5  10          5.20          2.51         0.65 o
   2  -5  10         25.10         21.45         2.19 o
   3  -5  10         20.41         15.74         2.17 o
   4  -5  10         21.77         26.86         3.32 o
   5  -5  10         39.03         49.31         4.94 o
  -8  -4  10          1.77          2.10         1.47 o
  -7  -4  10         10.21          7.87         2.19 o
  -6  -4  10          0.86          0.95         0.89 o
  -5  -4  10         86.45         76.77         4.13 o
  -4  -4  10         92.85         91.44         4.54 o
  -3  -4  10         46.12         43.18         2.87 o
  -2  -4  10          3.69          3.40         1.00 o
  -1  -4  10        129.76        128.17         6.18 o
   0  -4  10         12.49         12.79         1.18 o
   1  -4  10         22.92         22.04         1.62 o
   2  -4  10         35.84         32.79         2.29 o
   3  -4  10         55.45         55.24         3.94 o
   4  -4  10          3.50          4.34         1.94 o
   5  -4  10          3.81          0.37         1.27 o
   6  -4  10         10.32         17.16         5.34 o
  -9  -3  10          0.72          0.32         1.03 o
  -8  -3  10         15.36         17.75         2.66 o
  -7  -3  10         42.39         41.67         3.23 o
  -6  -3  10          6.31          6.00         1.49 o
  -5  -3  10         30.17         30.27         2.45 o
  -4  -3  10         45.81         40.06         2.78 o
  -3  -3  10         41.55         43.06         2.47 o
  -2  -3  10        168.09        178.45         8.29 o
  -1  -3  10         27.10         25.40         1.53 o
   0  -3  10        314.22        294.84         7.63 o
   1  -3  10         14.31         15.16         1.47 o
   2  -3  10         17.42         22.56         1.82 o
   3  -3  10          3.29          1.04         0.86 o
   4  -3  10        128.53        135.36        12.87 o
   5  -3  10         30.89         34.53         3.50 o
   6  -3  10          4.62          5.42         1.82 o
  -9  -2  10         27.46         31.76         3.64 o
  -8  -2  10          0.00          0.34         1.05 o
  -7  -2  10          0.39          2.10         1.08 o
  -6  -2  10         44.42         45.18         2.03 o
  -5  -2  10         15.38         13.45         1.15 o
  -4  -2  10         77.83         79.52         2.97 o
  -3  -2  10         59.21         54.06         2.14 o
  -2  -2  10          0.63          0.68         0.54 o
  -1  -2  10        216.78        223.06         6.06 o
   0  -2  10        296.56        272.20         7.24 o
   1  -2  10        191.02        174.91         5.29 o
   2  -2  10          7.24          8.83         1.33 o
   3  -2  10         11.28         10.36         1.79 o
   4  -2  10         72.93         78.89         5.05 o
   5  -2  10          0.20          1.41         1.14 o
   6  -2  10          6.69          6.64         2.43 o
 -10  -1  10          1.10          1.67         0.86 o
  -9  -1  10          3.37          4.11         1.01 o
  -8  -1  10         77.70         69.11         3.06 o
  -7  -1  10         27.55         25.30         2.12 o
  -6  -1  10          8.70          8.60         1.25 o
  -5  -1  10          8.75          8.57         1.18 o
  -4  -1  10         69.70         67.07         2.90 o
  -3  -1  10         31.50         30.13         1.67 o
  -2  -1  10         12.44          9.86         1.19 o
  -1  -1  10        152.15        153.64         4.68 o
   0  -1  10        173.45        159.98         5.05 o
   1  -1  10        182.83        181.83         5.61 o
   2  -1  10          3.00          2.29         1.13 o
   3  -1  10        124.66        139.37         5.86 o
   4  -1  10         60.89         60.14         3.72 o
   5  -1  10          2.45          1.50         1.16 o
 -10   0  10          7.40          5.40         1.19 o
  -9   0  10         26.38         25.38         2.10 o
  -8   0  10        203.66        202.26         9.05 o
  -7   0  10         12.91         13.39         1.62 o
  -6   0  10          2.00          2.35         0.87 o
  -5   0  10         13.45         10.77         1.35 o
  -4   0  10          6.01          5.22         0.94 o
  -3   0  10         48.67         51.32         2.29 o
  -2   0  10         34.15         37.11         2.02 o
  -1   0  10         38.57         41.25         2.17 o
   0   0  10         85.88         88.60         3.44 o
   1   0  10         11.43         12.97         2.97 o
   2   0  10          1.76          0.74         1.04 o
   3   0  10         32.59         33.50         4.27 o
   4   0  10          5.56          4.09         1.87 o
   5   0  10         60.29         63.29         7.45 o
 -10   1  10         10.19          6.87         1.59 o
  -9   1  10         18.65         19.45         2.03 o
  -8   1  10        494.93        468.26        13.07 o
  -7   1  10          3.06          1.39         0.89 o
  -6   1  10         49.26         48.81         2.66 o
  -5   1  10          0.00          0.00         0.64 o
  -4   1  10        524.40        535.07        12.52 o
  -3   1  10        125.61        120.19         3.97 o
  -2   1  10         38.06         37.10         2.06 o
  -1   1  10        120.45        117.28         4.04 o
   0   1  10          6.77          7.20         1.40 o
   1   1  10          0.41          0.00         0.75 o
   2   1  10          0.00          0.00         0.88 o
   3   1  10         37.35         44.31         4.06 o
   4   1  10        195.51        213.65        13.52 o
   5   1  10          1.62          5.33         2.14 o
 -10   2  10          0.02          0.49         1.62 o
  -9   2  10          2.26          3.99         1.52 o
  -8   2  10         44.75         41.25         2.65 o
  -7   2  10          0.01          0.21         0.80 o
  -6   2  10          5.86          6.17         1.29 o
  -5   2  10         81.96         90.15         4.78 o
  -4   2  10         12.99         15.22         1.57 o
  -3   2  10         76.82         78.81         3.11 o
  -2   2  10         53.02         51.85         3.52 o
  -1   2  10          8.60         13.99         1.93 o
   0   2  10        123.59        114.01         4.93 o
   1   2  10          0.26          0.44         0.81 o
   2   2  10          5.16          5.13         2.02 o
   3   2  10          2.19          0.68         1.40 o
   4   2  10          0.16          0.82         1.47 o
 -10   3  10          0.90          0.40         1.37 o
  -9   3  10         11.81         12.47         4.05 o
  -8   3  10         82.41         85.75         5.05 o
  -7   3  10         41.43         38.34         3.25 o
  -6   3  10         50.77         53.50         3.76 o
  -5   3  10        147.01        153.09         5.72 o
  -4   3  10        315.93        329.18        10.15 o
  -3   3  10        177.74        183.68         6.58 o
  -2   3  10        224.22        237.58         8.02 o
  -1   3  10         34.13         36.27         3.39 o
   0   3  10          1.72          0.81         1.04 o
   1   3  10          4.85          2.22         1.59 o
   2   3  10         51.29         59.57         3.79 o
   3   3  10          0.00          1.35         1.20 o
   4   3  10        107.50        131.89         6.23 o
 -10   4  10         28.61         26.34         4.21 o
  -9   4  10          0.13          1.29         1.62 o
  -8   4  10         30.17         35.01         3.20 o
  -7   4  10         58.32         68.22         4.40 o
  -6   4  10        187.67        205.45         8.73 o
  -5   4  10        305.75        318.52         9.94 o
  -4   4  10         38.86         37.58         2.63 o
  -3   4  10        347.05        350.15         9.23 o
  -2   4  10          6.79          6.01         1.42 o
  -1   4  10          7.80          4.97         2.96 o
   0   4  10          0.00          0.52         0.98 o
   1   4  10         77.05         75.02         4.20 o
   2   4  10          0.05          0.85         1.11 o
   3   4  10          2.01          3.25         1.42 o
 -10   5  10         26.69         28.34         3.38 o
  -9   5  10         43.70         47.74         6.56 o
  -8   5  10         11.24         11.88         3.08 o
  -7   5  10          8.74          8.48         2.17 o
  -6   5  10        103.53        112.48         8.74 o
  -5   5  10        135.65        145.82         5.70 o
  -4   5  10          1.44          1.45         1.17 o
  -3   5  10        206.86        205.22         7.29 o
  -2   5  10         21.69         20.77         2.66 o
  -1   5  10         41.04         37.06         4.27 o
   0   5  10          4.29          4.58         1.40 o
   1   5  10         37.26         40.91         3.11 o
   2   5  10          4.01          5.68         1.58 o
   3   5  10          0.85          3.19         2.99 o
 -10   6  10          1.42          2.01         1.94 o
  -9   6  10          4.99          2.91         2.75 o
  -8   6  10          4.03          1.94         2.10 o
  -7   6  10          6.16          5.34         2.59 o
  -6   6  10         22.54         20.56         3.72 o
  -5   6  10         78.14         91.52         4.36 o
  -4   6  10          6.62          9.32         1.76 o
  -3   6  10          3.32          3.52         1.28 o
  -2   6  10        101.64        117.46         5.25 o
  -1   6  10          1.32          3.62         1.32 o
   0   6  10          0.47          0.32         0.93 o
   1   6  10         33.50         27.14         2.78 o
   2   6  10          1.46          2.07         2.59 o
  -9   7  10         29.40         38.04         5.67 o
  -8   7  10         10.82         11.65         3.24 o
  -7   7  10         23.56         24.39         3.18 o
  -6   7  10          9.21          9.72         2.14 o
  -5   7  10          7.53          8.25         2.17 o
  -4   7  10          0.68          0.87         1.06 o
  -3   7  10         39.99         47.61         3.19 o
  -2   7  10         21.32         31.39         2.66 o
  -1   7  10          2.58          4.84         1.44 o
   0   7  10          0.83          1.66         1.06 o
   1   7  10          5.99          2.18         1.24 o
  -9   8  10          1.13          1.13         2.75 o
  -8   8  10         13.61         16.47         7.12 o
  -7   8  10          0.46          0.42         1.17 o
  -6   8  10          0.02          0.47         0.88 o
  -5   8  10         25.35         25.84         2.37 o
  -4   8  10          0.16          0.75         1.05 o
  -3   8  10          0.56          0.42         0.90 o
  -2   8  10          1.87          1.26         1.01 o
  -1   8  10         32.83         33.79         2.88 o
   0   8  10         13.27          9.25         1.84 o
  -8   9  10          0.09          0.00         1.28 o
  -7   9  10          1.21          2.07         1.52 o
  -6   9  10         13.75         13.89         1.99 o
  -5   9  10         11.80         13.82         2.00 o
  -4   9  10          1.32          1.67         1.36 o
  -3   9  10          0.42          0.65         1.14 o
  -2   9  10         70.86         67.89         7.04 o
  -1   9  10          3.95          4.69         2.75 o
  -6  10  10         25.65         28.46         3.46 o
  -5  10  10          0.20          0.00         1.10 o
  -2 -10  11         15.79         16.51         2.27 o
  -1 -10  11         30.99         28.33         2.91 o
   0 -10  11          0.79          2.13         1.86 o
   1 -10  11          0.27          0.00         2.10 o
  -4  -9  11          1.01          0.50         0.75 o
  -2  -9  11          0.70          0.00         0.97 o
  -1  -9  11         30.59         37.48         2.90 o
   0  -9  11         18.05         19.53         2.41 o
   1  -9  11          4.32          4.61         1.59 o
   2  -9  11          3.51          2.23         2.02 o
  -5  -8  11         90.71        105.81         8.09 o
  -4  -8  11          4.21          6.16         1.40 o
  -3  -8  11          0.09          0.83         0.78 o
  -2  -8  11        200.09        221.41        10.84 o
  -1  -8  11          1.68          1.07         1.13 o
   0  -8  11         10.96         11.12         1.98 o
   1  -8  11          5.94          5.34         1.67 o
   2  -8  11         10.39          6.61         2.06 o
   3  -8  11          6.90          6.14         2.10 o
  -6  -7  11         61.67         67.78         4.09 o
  -5  -7  11         28.24         26.22         3.40 o
  -4  -7  11          1.22          0.55         0.89 o
  -3  -7  11          4.56          3.10         1.62 o
  -2  -7  11         31.07         27.33         2.67 o
  -1  -7  11          0.01          0.90         0.85 o
   0  -7  11          1.72          0.99         1.13 o
   1  -7  11          5.31          4.33         1.52 o
   2  -7  11         22.98         25.67         4.21 o
   3  -7  11          0.10          0.51         1.40 o
   4  -7  11          1.55          0.80         1.18 o
  -6  -6  11         79.75         86.26         4.85 o
  -5  -6  11         28.32         26.68         2.48 o
  -4  -6  11          4.19          4.52         1.32 o
  -3  -6  11          0.32          0.78         0.93 o
  -2  -6  11         21.16         23.23         2.65 o
  -1  -6  11          1.37          1.22         1.32 o
   0  -6  11         18.05         18.41         2.26 o
   1  -6  11         65.12         51.02         4.45 o
   2  -6  11         12.78         15.90         2.18 o
   3  -6  11         20.73         23.91         2.39 o
   4  -6  11          1.49          1.23         1.10 o
  -7  -5  11          8.58          8.53         2.35 o
  -6  -5  11         24.65         20.15         2.30 o
  -5  -5  11          0.10          0.00         0.69 o
  -4  -5  11          9.97          9.29         2.59 o
  -3  -5  11          9.80         12.51         1.94 o
  -2  -5  11        229.93        226.07         9.32 o
  -1  -5  11        451.55        454.98        15.18 o
   0  -5  11         26.37         25.86         2.30 o
   1  -5  11          0.51          1.25         0.65 o
   2  -5  11         24.13         25.65         2.65 o
   3  -5  11         54.27         50.61         3.00 o
   4  -5  11         10.42          9.98         5.34 o
  -8  -4  11         19.22         23.74         2.96 o
  -7  -4  11          0.27          1.32         1.08 o
  -6  -4  11         89.04         79.64         4.49 o
  -5  -4  11          9.38          7.99         1.59 o
  -4  -4  11         40.94         35.87         2.84 o
  -3  -4  11         23.85         21.08         2.35 o
  -2  -4  11        575.46        593.28        16.32 o
  -1  -4  11        337.28        342.13        10.39 o
   0  -4  11         15.15         13.10         1.26 o
   1  -4  11         37.82         37.31         2.09 o
   2  -4  11          8.64          9.22         1.26 o
   3  -4  11          0.85          1.39         0.87 o
   4  -4  11          7.39          8.55         3.40 o
   5  -4  11         62.89         72.03         9.39 o
  -8  -3  11         13.90         13.16         2.25 o
  -7  -3  11          9.44          8.26         1.76 o
  -6  -3  11          0.37          0.23         0.81 o
  -5  -3  11          0.10          0.57         0.96 o
  -4  -3  11          2.93          3.42         1.17 o
  -3  -3  11         12.41         13.75         1.45 o
  -2  -3  11        163.93        174.57         4.99 o
  -1  -3  11          3.36          3.36         0.80 o
   0  -3  11        129.37        119.96         4.07 o
   1  -3  11          0.14          0.57         0.77 o
   2  -3  11          1.09          0.55         0.80 o
   3  -3  11         18.68         17.12         3.06 o
   4  -3  11          6.31          4.68         2.19 o
   5  -3  11         42.87         61.39        11.49 o
  -9  -2  11         95.22        104.81         6.11 o
  -8  -2  11          6.15          5.36         1.67 o
  -7  -2  11          3.99          3.88         1.44 o
  -6  -2  11         38.06         36.41         1.82 o
  -5  -2  11         11.12          9.01         1.06 o
  -4  -2  11          3.74          4.35         0.87 o
  -3  -2  11          1.29          1.34         0.64 o
  -2  -2  11          0.72          2.10         0.76 o
  -1  -2  11        270.37        281.16         7.50 o
   0  -2  11         33.71         30.11         1.95 o
   1  -2  11         11.75         11.55         1.49 o
   2  -2  11         10.69          6.68         1.49 o
   3  -2  11        120.92        128.10         5.59 o
   4  -2  11          0.32          0.00         1.01 o
   5  -2  11          3.80          4.13         3.16 o
  -9  -1  11         27.13         29.40         2.05 o
  -8  -1  11         19.99         19.44         1.91 o
  -7  -1  11         74.57         70.71         5.69 o
  -6  -1  11          2.06          2.69         0.88 o
  -5  -1  11         58.57         56.43         2.72 o
  -4  -1  11          2.75          3.21         0.87 o
  -3  -1  11          4.65          4.00         1.43 o
  -2  -1  11         22.62         25.53         1.99 o
  -1  -1  11         37.66         37.13         2.14 o
   0  -1  11          1.06          0.29         0.66 o
   1  -1  11          0.39          0.33         0.72 o
   2  -1  11          0.01          0.49         0.83 o
   3  -1  11        319.12        341.03        11.22 o
   4  -1  11         23.23         26.95         5.36 o
   5  -1  11          0.67          0.65         1.94 o
 -10   0  11         17.56         22.65         8.50 o
  -9   0  11         12.15          8.53         1.41 o
  -8   0  11         26.52         25.52         2.02 o
  -7   0  11          6.76          4.62         1.11 o
  -6   0  11         27.07         24.25         1.89 o
  -5   0  11         35.99         34.37         2.17 o
  -4   0  11          1.00          1.12         0.81 o
  -3   0  11          4.43          2.99         1.03 o
  -2   0  11         19.71         18.47         1.62 o
  -1   0  11         32.14         31.54         2.05 o
   0   0  11         31.62         31.16         2.14 o
   1   0  11         11.97          5.11         1.40 o
   2   0  11         18.55         15.48         2.17 o
   3   0  11        123.93        120.85         5.64 o
   4   0  11        111.09        119.65         7.50 o
 -10   1  11         16.49         24.44         5.34 o
  -9   1  11          7.82          7.89         1.47 o
  -8   1  11        126.87        125.54         5.05 o
  -7   1  11         51.47         54.84         3.04 o
  -6   1  11          0.78          0.00         0.78 o
  -5   1  11         13.78         12.90         2.09 o
  -4   1  11        173.16        173.05         7.27 o
  -3   1  11          0.01          0.30         0.65 o
  -2   1  11        181.77        182.26         5.52 o
  -1   1  11         52.91         52.71         3.57 o
   0   1  11          1.98          1.27         0.96 o
   1   1  11          0.11          1.17         1.04 o
   2   1  11         38.37         47.72         3.37 o
   3   1  11         17.48         19.11         3.18 o
   4   1  11         11.21          8.12         2.45 o
  -9   2  11          3.46          4.25         1.54 o
  -8   2  11         60.04         69.15         4.43 o
  -7   2  11          9.50          7.03         1.42 o
  -6   2  11         13.89         17.38         1.89 o
  -5   2  11          0.00          0.38         0.93 o
  -4   2  11          3.36          1.91         0.77 o
  -3   2  11          8.70          5.09         1.26 o
  -2   2  11        118.73        118.30         5.08 o
  -1   2  11         52.47         44.72         7.04 o
   0   2  11          0.19          0.17         0.96 o
   1   2  11          1.08          0.90         1.02 o
   2   2  11         44.81         52.22         4.61 o
   3   2  11          1.67          2.10         1.72 o
   4   2  11         21.48         21.53         5.67 o
  -9   3  11          9.39          8.42         2.43 o
  -8   3  11        169.28        182.33         8.20 o
  -7   3  11         28.25         26.91         2.85 o
  -6   3  11         42.60         40.98         6.56 o
  -5   3  11          0.55          0.57         0.99 o
  -4   3  11         32.88         34.52         2.59 o
  -3   3  11         45.39         50.59         3.14 o
  -2   3  11         98.11         96.71         4.58 o
  -1   3  11          0.63          0.11         0.98 o
   0   3  11          1.84          1.58         1.23 o
   1   3  11         18.41         21.12         4.45 o
   2   3  11          0.02          2.54         1.82 o
   3   3  11         11.77         11.11         2.35 o
  -9   4  11          8.18          3.56         2.10 o
  -8   4  11          8.22          7.93         2.91 o
  -7   4  11          2.24          0.00         1.14 o
  -6   4  11          2.70          2.47         1.31 o
  -5   4  11         22.57         23.45         2.17 o
  -4   4  11          0.63          1.18         0.98 o
  -3   4  11          2.32          0.73         0.90 o
  -2   4  11         33.75         30.84         3.43 o
  -1   4  11          0.93          0.25         0.96 o
   0   4  11         40.56         39.45         3.08 o
   1   4  11          0.21          0.55         0.94 o
   2   4  11          7.66          8.16         1.84 o
   3   4  11         12.52         20.88         4.37 o
 -10   5  11         52.50         55.84         6.31 o
  -9   5  11          4.56          4.21         2.10 o
  -8   5  11        110.40        118.14         8.74 o
  -7   5  11        120.28        108.92         8.25 o
  -6   5  11         22.30         25.09         3.02 o
  -5   5  11         11.39         13.63         2.63 o
  -4   5  11         18.51         18.99         3.08 o
  -3   5  11         46.18         41.66         3.05 o
  -2   5  11         48.65         46.00         3.18 o
  -1   5  11          0.57          1.36         1.18 o
   0   5  11          5.12          2.44         1.41 o
   1   5  11          0.18          0.55         1.07 o
   2   5  11         42.19         56.97        10.36 o
  -5   6  11          4.55          3.24         1.75 o
  -4   6  11          6.45          3.48         1.36 o
  -3   6  11        371.40        356.48        11.47 o
  -2   6  11         58.39         55.34         3.77 o
  -1   6  11         15.10         17.63         2.33 o
   0   6  11         13.19         10.84         1.85 o
   1   6  11          7.34          7.55         2.73 o
  -6   7  11         17.64         19.37         2.57 o
  -5   7  11          3.43          3.73         1.59 o
  -4   7  11         44.03         46.84         4.64 o
  -3   7  11        188.54        177.94         7.00 o
  -2   7  11          1.48          0.23         1.11 o
  -1   7  11         41.82         48.52         3.40 o
   0   7  11         18.99         16.43         2.41 o
  -7   8  11         47.14         51.96         5.67 o
  -6   8  11         11.07         12.14         2.28 o
  -5   8  11         30.76         27.86         3.08 o
  -4   8  11          0.71          2.17         1.47 o
  -3   8  11        146.80        149.28        14.94 o
  -2   8  11         33.40         38.54         3.08 o
  -1   8  11         22.62         34.15         5.67 o
  -7   9  11         11.21         11.17         2.75 o
  -6   9  11         44.74         41.70         4.21 o
  -5   9  11         11.65         10.07         5.34 o
  -4   9  11         10.19         13.92         4.86 o
  -2  -9  12          6.49          5.50         1.94 o
  -1  -9  12         26.01         32.70         3.72 o
   0  -9  12         20.17         20.18         3.14 o
   1  -9  12          0.22          0.00         1.94 o
  -4  -8  12          1.23          0.95         0.89 o
  -3  -8  12         27.72         29.67         2.60 o
  -2  -8  12         63.42         74.78         5.50 o
  -1  -8  12         42.63         47.92         3.56 o
   0  -8  12          0.18          0.88         1.24 o
   1  -8  12         23.63         38.14         8.66 o
   2  -8  12         21.32         22.45         3.07 o
  -5  -7  12          2.01          3.13         1.27 o
  -4  -7  12         55.21         70.32         4.16 o
  -3  -7  12         26.04         30.25         2.72 o
  -2  -7  12         17.02         15.37         3.72 o
  -1  -7  12          4.21          3.50         1.49 o
   0  -7  12          0.92          1.24         1.20 o
   1  -7  12         29.21         26.25         3.16 o
   2  -7  12         24.61         30.28         3.60 o
   3  -7  12         13.92         13.43         3.40 o
  -6  -6  12         85.90         99.23         5.33 o
  -5  -6  12          1.45          0.48         0.93 o
  -4  -6  12          1.14          0.92         1.01 o
  -3  -6  12          3.25          2.35         1.08 o
  -2  -6  12          6.39          5.55         1.34 o
  -1  -6  12          5.94          7.57         2.97 o
   0  -6  12         16.26         15.70         2.67 o
   1  -6  12          1.31          0.00         1.20 o
   2  -6  12         43.83         50.16         2.50 o
   3  -6  12          3.11          4.83         1.16 o
   4  -6  12          9.50         10.52         3.24 o
  -7  -5  12          5.36          6.77         2.02 o
  -6  -5  12          2.58          4.08         1.49 o
  -5  -5  12          0.12          0.54         0.85 o
  -4  -5  12         16.49         14.24         4.86 o
  -3  -5  12         43.86         42.58         3.15 o
  -2  -5  12        233.69        259.35         8.54 o
  -1  -5  12          0.53          1.47         1.12 o
   0  -5  12          9.65          8.57         1.64 o
   1  -5  12          7.82          6.23         1.09 o
   2  -5  12         16.28         14.14         2.49 o
   3  -5  12          0.64          0.10         0.90 o
  -7  -4  12          0.06          0.81         1.10 o
  -6  -4  12         38.83         32.88         3.16 o
  -5  -4  12          6.40          3.88         1.35 o
  -4  -4  12          6.33          6.04         1.52 o
  -3  -4  12         52.66         53.44         5.10 o
  -2  -4  12          0.06          0.96         0.97 o
  -1  -4  12          0.94          0.59         0.81 o
   0  -4  12         18.91         21.13         1.59 o
   1  -4  12          0.29          1.22         0.79 o
   2  -4  12          2.37          1.55         0.88 o
   3  -4  12          0.59          1.63         1.38 o
  -8  -3  12         17.29         24.58         2.87 o
  -7  -3  12         10.94          9.99         1.98 o
  -6  -3  12         97.19         83.11         4.78 o
  -5  -3  12          2.76          1.43         0.97 o
  -4  -3  12         32.24         30.70         2.80 o
  -3  -3  12          0.32          0.52         0.47 o
  -2  -3  12        196.46        213.70         7.45 o
  -1  -3  12        346.95        351.53         9.04 o
   0  -3  12          8.99          9.23         1.25 o
   1  -3  12          0.01          0.56         0.77 o
   2  -3  12         73.64         72.73         3.32 o
   3  -3  12          6.93          4.86         1.76 o
   4  -3  12          6.40          6.47         2.43 o
  -8  -2  12          2.76          0.61         1.36 o
  -7  -2  12          0.86          1.84         1.20 o
  -6  -2  12          3.50          2.39         0.68 o
  -5  -2  12          0.28          0.58         0.61 o
  -4  -2  12          0.52          0.44         0.66 o
  -3  -2  12         29.44         27.56         1.79 o
  -2  -2  12        169.82        164.97         5.10 o
  -1  -2  12         25.32         23.56         1.92 o
   0  -2  12          0.00          0.14         0.57 o
   1  -2  12         19.22         20.71         1.97 o
   2  -2  12         34.84         32.01         3.17 o
   3  -2  12          5.59          7.02         1.89 o
   4  -2  12         17.17         24.12         3.72 o
  -9  -1  12          1.96          3.42         0.87 o
  -8  -1  12         14.13         14.32         1.53 o
  -7  -1  12          3.54          3.50         0.90 o
  -6  -1  12         37.40         36.89         2.19 o
  -5  -1  12          3.09          2.88         1.17 o
  -4  -1  12          2.47          3.34         0.94 o
  -3  -1  12         24.12         25.47         2.27 o
  -2  -1  12          0.02          0.10         0.70 o
  -1  -1  12          1.54          0.67         0.83 o
   0  -1  12          3.65          4.27         1.07 o
   1  -1  12          5.26          8.06         1.66 o
   2  -1  12         59.66         59.80         3.71 o
   3  -1  12         13.57         12.76         2.05 o
   4  -1  12         12.42         16.03         2.88 o
  -9   0  12          1.47          0.55         0.95 o
  -8   0  12          0.44          0.91         0.87 o
  -7   0  12          4.90          4.10         1.74 o
  -6   0  12         46.32         50.16         2.74 o
  -5   0  12         14.63         15.05         1.73 o
  -4   0  12         60.47         63.94         4.16 o
  -3   0  12         22.25         26.71         2.06 o
  -2   0  12         42.17         38.04         2.26 o
  -1   0  12        110.59        119.46         4.40 o
   0   0  12         14.51         14.72         2.79 o
   1   0  12          4.48          6.39         1.58 o
   2   0  12        136.76        153.55         6.88 o
   3   0  12          8.55         13.66         2.21 o
  -9   1  12         28.24         31.32         2.45 o
  -8   1  12          7.12          4.90         1.28 o
  -7   1  12         10.97         12.01         1.72 o
  -6   1  12         88.44         93.28         4.08 o
  -5   1  12         36.92         34.27         2.43 o
  -4   1  12        150.56        157.92         5.03 o
  -3   1  12         46.04         46.19         2.53 o
  -2   1  12          9.45          8.10         1.67 o
  -1   1  12        147.54        153.30         6.18 o
   0   1  12         24.02         31.55         2.70 o
   1   1  12          0.73          0.66         1.04 o
   2   1  12          0.01          0.98         1.03 o
   3   1  12        114.31        134.76        11.57 o
  -9   2  12         13.07         11.28         3.08 o
  -8   2  12         16.97         15.80         2.67 o
  -7   2  12        136.12        139.25         6.75 o
  -6   2  12         65.86         74.10         4.58 o
  -5   2  12         22.88         25.78         3.03 o
  -4   2  12         48.73         50.33         3.17 o
  -3   2  12          3.18          4.31         1.40 o
  -2   2  12         52.37         50.97         3.30 o
  -1   2  12         68.15         76.97         4.19 o
   0   2  12         17.27         18.27         2.41 o
   1   2  12          4.20          3.26         2.91 o
   2   2  12        103.07        109.60         7.15 o
  -9   3  12          0.14          0.65         1.78 o
  -8   3  12        519.00        550.35        19.36 o
  -7   3  12        112.93        117.83         6.25 o
  -6   3  12         67.17         80.90         5.00 o
  -5   3  12          1.31          0.53         1.24 o
  -4   3  12          2.73          1.94         1.11 o
  -3   3  12          3.48          2.93         1.27 o
  -2   3  12          0.73          1.30         1.07 o
  -1   3  12          1.62          0.23         0.92 o
   0   3  12          3.53          4.99         1.91 o
   1   3  12          5.15          5.80         2.09 o
   2   3  12          3.57          4.42         2.09 o
  -9   4  12         30.78         29.94         4.37 o
  -8   4  12         17.84         20.23         3.40 o
  -7   4  12         41.56         49.91         3.89 o
  -6   4  12          7.37          9.55         3.08 o
  -5   4  12         11.98         13.26         3.66 o
  -4   4  12         53.04         62.35         6.80 o
  -3   4  12          7.81          8.06         1.68 o
  -2   4  12         35.61         26.80         3.57 o
  -1   4  12          1.64          1.59         1.47 o
   0   4  12         13.93         18.56         3.37 o
   1   4  12          9.68         18.09         3.36 o
   2   4  12          3.13          0.97         2.27 o
  -9   5  12          6.56          1.62         2.27 o
  -8   5  12         39.28         42.08         5.02 o
  -7   5  12         74.43         84.64         7.12 o
  -6   5  12          5.67          5.50         1.82 o
  -5   5  12          0.00          0.85         1.31 o
  -4   5  12         25.80         23.14         3.19 o
  -3   5  12         19.80         23.21         6.23 o
  -2   5  12          0.19          0.77         1.31 o
  -1   5  12          1.07          0.27         1.02 o
   0   5  12          4.44          7.12         1.98 o
   1   5  12          1.21          0.00         1.62 o
  -9   6  12          8.53         15.86         4.05 o
  -5   6  12         12.19         15.86         2.72 o
  -4   6  12        122.11        137.28         7.61 o
  -3   6  12         39.42         57.51         4.60 o
  -2   6  12          0.01          1.46         1.37 o
  -1   6  12          3.01          1.42         1.40 o
   0   6  12          0.02          0.00         1.46 o
  -5   7  12          0.11          0.85         1.20 o
  -4   7  12          0.01          0.15         0.96 o
  -3   7  12          4.80          5.12         1.42 o
  -2   7  12          8.36          3.53         1.36 o
  -1   7  12          0.51          1.18         1.40 o
  -6   8  12          1.15          0.61         1.08 o
  -5   8  12          1.52          0.07         1.05 o
  -4   8  12          5.68          4.20         1.78 o
  -3   8  12          8.05          9.54         2.10 o
  -3  -8  13         11.72          9.06         3.24 o
  -1  -8  13          0.71          0.00         1.78 o
   0  -8  13          7.81          7.61         3.56 o
  -4  -7  13          0.19          0.00         0.93 o
  -3  -7  13         72.98         75.69         4.54 o
  -2  -7  13         15.70         21.05         4.05 o
  -1  -7  13          2.07          0.67         1.20 o
   0  -7  13         43.80         45.75         3.85 o
   1  -7  13          0.72          0.67         1.37 o
  -5  -6  13          0.88          0.75         1.05 o
  -4  -6  13          2.72          3.05         1.31 o
  -3  -6  13          6.46          7.74         2.27 o
  -2  -6  13         18.21         16.36         3.88 o
  -1  -6  13          0.07          1.32         0.95 o
   0  -6  13          9.88          9.98         4.29 o
   1  -6  13          3.39          2.04         1.43 o
   2  -6  13          1.30          1.24         1.02 o
  -6  -5  13         16.52         12.03         2.18 o
  -5  -5  13          0.45          0.80         0.97 o
  -4  -5  13          9.33          8.81         3.56 o
  -3  -5  13        368.84        366.96        13.49 o
  -2  -5  13        119.57        125.48         6.00 o
  -1  -5  13         19.56         19.37         3.69 o
   0  -5  13          0.45          0.46         1.02 o
   1  -5  13         54.27         50.88         2.71 o
   2  -5  13          2.22          3.09         1.18 o
  -7  -4  13          7.07          7.28         2.43 o
  -6  -4  13          4.10          1.63         1.20 o
  -5  -4  13          0.09          0.27         0.89 o
  -4  -4  13          0.05          0.00         0.92 o
  -3  -4  13          0.54          0.00         0.92 o
  -2  -4  13         38.81         32.59         2.66 o
  -1  -4  13          0.08          0.51         0.87 o
   0  -4  13          3.01          1.71         0.78 o
   1  -4  13         37.63         34.88         2.43 o
   2  -4  13          4.78          3.08         1.60 o
  -7  -3  13         11.50         12.10         2.21 o
  -6  -3  13         46.38         44.87         3.58 o
  -5  -3  13          2.46          1.87         1.31 o
  -4  -3  13         50.90         55.83         3.93 o
  -3  -3  13         88.23         92.55         3.50 o
  -2  -3  13          3.98          1.29         1.04 o
  -1  -3  13          5.60          6.57         1.10 o
   0  -3  13         27.93         26.37         2.27 o
   1  -3  13         21.62         19.31         1.84 o
   2  -3  13         47.79         56.73         3.99 o
  -8  -2  13         34.30         32.38         3.40 o
  -7  -2  13          0.30          0.00         0.93 o
  -6  -2  13         39.90         41.03         3.38 o
  -5  -2  13          3.25          3.46         0.77 o
  -4  -2  13          3.02          2.19         0.79 o
  -3  -2  13         54.22         57.83         2.65 o
  -2  -2  13        186.03        202.39         6.06 o
  -1  -2  13         17.00         15.01         1.69 o
   0  -2  13          0.31          0.15         0.69 o
   1  -2  13         32.14         39.42         2.90 o
   2  -2  13          0.05          0.00         0.88 o
   3  -2  13         12.55         17.80         4.69 o
  -8  -1  13          0.34          1.05         0.78 o
  -7  -1  13         30.15         29.73         2.04 o
  -6  -1  13         10.90          8.45         1.31 o
  -5  -1  13          2.34          2.23         0.87 o
  -4  -1  13          2.21          2.84         0.99 o
  -3  -1  13         63.88         66.58         3.85 o
  -2  -1  13         29.21         32.79         2.16 o
  -1  -1  13          6.64          8.54         1.51 o
   0  -1  13          1.32          0.14         0.83 o
   1  -1  13          0.01          0.37         0.93 o
   2  -1  13         32.77         42.17         3.30 o
   3  -1  13         50.64         58.94         4.74 o
  -9   0  13          1.52          1.13         1.94 o
  -8   0  13          3.86          2.47         0.95 o
  -7   0  13          1.90          1.62         1.18 o
  -6   0  13         20.55         20.12         4.63 o
  -5   0  13          0.00          0.00         0.77 o
  -4   0  13         69.64         70.34         3.51 o
  -3   0  13         37.01         38.86         3.89 o
  -2   0  13         27.74         30.76         2.13 o
  -1   0  13          9.46          7.86         3.07 o
   0   0  13         17.79         20.56         2.41 o
   1   0  13          5.83          6.25         1.70 o
   2   0  13         15.73         16.04         2.36 o
  -9   1  13        102.14        110.86         9.87 o
  -8   1  13          0.24          1.57         1.44 o
  -7   1  13          1.39          1.14         0.87 o
  -6   1  13         39.01         36.11         2.53 o
  -5   1  13          9.41          8.34         1.54 o
  -4   1  13        199.24        212.05         6.44 o
  -3   1  13          4.30          3.82         1.30 o
  -2   1  13          0.22          1.36         1.04 o
  -1   1  13          4.75          3.61         1.36 o
   0   1  13         36.17         47.72         3.40 o
   1   1  13          0.46          0.62         0.90 o
   2   1  13          5.48          3.79         1.52 o
  -9   2  13        102.54        112.15         9.71 o
  -8   2  13         23.18         29.95         3.24 o
  -7   2  13          7.59          9.16         1.94 o
  -6   2  13          4.44          3.08         1.37 o
  -5   2  13         21.77         19.58         2.66 o
  -4   2  13          0.17          0.29         1.02 o
  -3   2  13         31.19         26.76         3.04 o
  -2   2  13          4.72          1.88         1.13 o
  -1   2  13          4.86          2.65         1.69 o
   0   2  13         10.76         13.15         2.16 o
   1   2  13          7.17          4.66         2.00 o
  -8   3  13         20.53         22.49         3.72 o
  -7   3  13          4.19          5.62         1.82 o
  -6   3  13          2.98          3.27         1.59 o
  -5   3  13         81.86         76.90         4.94 o
  -4   3  13          7.07          4.55         1.48 o
  -3   3  13          4.73          3.06         1.38 o
  -2   3  13          0.91          1.41         1.67 o
  -1   3  13         14.79          7.60         1.67 o
   0   3  13         15.61         17.49         3.31 o
  -8   4  13          3.07          3.72         2.27 o
  -7   4  13          5.62          3.55         1.44 o
  -6   4  13          7.82          4.53         2.75 o
  -5   4  13         21.33         19.39         3.03 o
  -4   4  13         46.82         53.98         3.57 o
  -3   4  13         32.36         36.90         2.97 o
  -2   4  13         16.15         11.08         3.72 o
  -1   4  13          0.80          1.51         1.78 o
   0   4  13          7.22          8.56         4.77 o
  -8   5  13          0.84          5.83         2.59 o
  -7   5  13          0.02          3.08         1.78 o
  -6   5  13          1.83          1.91         1.31 o
  -5   5  13         36.13         42.84         3.95 o
  -4   5  13        108.62        109.80         6.81 o
  -3   5  13          0.76          0.58         1.13 o
  -2   5  13          0.91          1.23         1.54 o
  -1   5  13          4.95          7.83         4.05 o
  -5   6  13          5.04          6.55         1.89 o
  -4   6  13        103.27        103.74         6.64 o
  -3   6  13         15.13         13.03         2.72 o
  -2   6  13         35.98         37.10         3.19 o
  -1   6  13         22.05         31.40         4.53 o
  -5   7  13          4.72          5.83         2.91 o
  -4   7  13         30.20         37.94         3.12 o
  -3   7  13         72.01         94.23         5.99 o
  -3  -7  14         28.96         30.43         5.18 o
  -1  -7  14         22.27         31.56         5.34 o
  -4  -6  14         31.90         28.97         5.18 o
  -3  -6  14          8.64          8.50         1.91 o
  -2  -6  14          1.67          2.22         1.86 o
  -1  -6  14          0.78          1.19         1.12 o
   0  -6  14          7.13          3.69         2.27 o
  -5  -5  14         31.15         30.68         3.15 o
  -4  -5  14         28.60         31.44         3.15 o
  -3  -5  14         24.05         24.32         2.79 o
  -2  -5  14          0.40          0.07         1.01 o
  -1  -5  14          2.13          0.72         1.15 o
   0  -5  14          0.23          0.00         0.93 o
   1  -5  14          1.82          1.47         0.87 o
  -6  -4  14          1.41          0.32         1.62 o
  -5  -4  14          2.54          2.37         1.47 o
  -4  -4  14         59.18         60.25         6.56 o
  -3  -4  14          0.62          0.53         0.97 o
  -2  -4  14         99.60        110.38         5.09 o
  -1  -4  14          1.89          1.46         1.26 o
   0  -4  14          6.81          4.71         1.13 o
   1  -4  14          2.04          4.21         1.66 o
  -6  -3  14          3.11          1.77         1.70 o
  -5  -3  14         10.60         10.67         2.43 o
  -4  -3  14         22.67         19.82         2.72 o
  -3  -3  14        309.79        311.75         9.03 o
  -2  -3  14          0.06          0.58         0.91 o
  -1  -3  14         23.76         26.32         2.02 o
   0  -3  14          1.18          0.69         0.80 o
   1  -3  14          0.01          1.92         1.11 o
   2  -3  14         71.73         77.69         8.25 o
  -7  -2  14         13.47          9.97         2.18 o
  -6  -2  14          1.23          0.32         1.23 o
  -5  -2  14          7.21          6.26         1.04 o
  -4  -2  14          1.37          1.13         0.80 o
  -3  -2  14         48.15         48.98         2.80 o
  -2  -2  14         21.35         21.75         1.89 o
  -1  -2  14          0.01          0.36         0.76 o
   0  -2  14          0.15          0.67         0.91 o
   1  -2  14         18.04         18.37         2.38 o
   2  -2  14         44.59         45.00         5.99 o
  -8  -1  14         29.65         28.47         2.01 o
  -7  -1  14          1.12          1.62         0.77 o
  -6  -1  14         20.08         18.83         1.84 o
  -5  -1  14         13.94         16.26         1.72 o
  -4  -1  14         20.95         22.74         2.06 o
  -3  -1  14         27.59         36.66         2.67 o
  -2  -1  14         47.53         61.13         3.02 o
  -1  -1  14          7.57          8.85         3.54 o
   0  -1  14         22.06         24.68         3.34 o
   1  -1  14         13.89         14.54         2.23 o
  -8   0  14          9.12          6.96         2.75 o
  -7   0  14         17.63         17.02         2.29 o
  -6   0  14         96.29        108.46         4.59 o
  -5   0  14          1.47          1.20         1.08 o
  -4   0  14         26.02         27.23         3.03 o
  -3   0  14         21.87         28.50         2.57 o
  -2   0  14          6.68          3.45         1.24 o
  -1   0  14          0.12          0.50         0.89 o
   0   0  14          5.61          9.15         1.93 o
   1   0  14         18.70         24.49         3.07 o
  -8   1  14         99.45        112.80        10.04 o
  -7   1  14          0.66          1.08         1.62 o
  -6   1  14         31.46         31.59         3.11 o
  -5   1  14          0.82          2.08         1.32 o
  -4   1  14         38.94         43.40         5.34 o
  -3   1  14         10.49         12.46         1.99 o
  -2   1  14         36.88         44.43         3.85 o
  -1   1  14         13.83          9.85         3.12 o
   0   1  14         25.84         36.86         3.04 o
   1   1  14         26.72         33.02         4.53 o
  -8   2  14         36.44         35.93         5.50 o
  -7   2  14          2.51          1.98         1.31 o
  -6   2  14         13.12         17.70         2.78 o
  -5   2  14         24.52         23.72         3.40 o
  -4   2  14          1.59          1.30         1.06 o
  -3   2  14          7.41          7.11         1.56 o
  -2   2  14          0.53          0.18         0.94 o
  -1   2  14          1.29          0.65         0.89 o
   0   2  14          3.66          6.26         2.12 o
  -8   3  14          1.89          1.13         1.78 o
  -7   3  14         14.13         17.19         2.75 o
  -6   3  14          0.14          0.97         1.26 o
  -5   3  14         35.98         32.33         3.32 o
  -4   3  14         13.18         13.50         2.14 o
  -3   3  14          0.14          1.70         1.04 o
  -2   3  14          0.37          2.56         1.21 o
  -1   3  14          7.33          7.57         2.17 o
  -7   4  14          0.29          0.89         1.14 o
  -6   4  14          9.73          9.39         3.24 o
  -5   4  14          0.63          0.28         1.17 o
  -4   4  14          6.40          5.42         1.51 o
  -3   4  14          7.45          3.38         1.77 o
  -2   4  14         26.48         39.14         4.61 o
  -7   5  14          8.44          5.18         2.43 o
  -6   5  14         10.50         10.44         4.45 o
  -5   5  14         10.53         13.27         3.88 o
  -4   5  14         12.90         14.89         3.08 o
  -3   5  14          3.45          6.14         2.40 o
  -5   6  14          8.05         11.05         2.56 o
  -4   6  14          0.52          0.52         1.47 o
  -3  -5  15         19.12         10.04         3.40 o
  -2  -5  15          7.46          8.42         3.40 o
  -1  -5  15          8.12          9.56         2.57 o
  -4  -4  15         12.45         12.20         2.33 o
  -3  -4  15         47.88         55.61         4.24 o
  -2  -4  15          0.02          0.00         1.06 o
  -1  -4  15          7.18          6.95         1.33 o
   0  -4  15         20.03         25.51         3.69 o
  -5  -3  15          0.48          1.78         1.86 o
  -4  -3  15          5.93          7.71         2.35 o
  -3  -3  15         79.32         86.34         3.46 o
  -2  -3  15          0.14          3.23         1.95 o
  -1  -3  15          8.38          7.45         1.38 o
   0  -3  15          3.99          5.50         3.08 o
  -6  -2  15          0.17          1.29         1.62 o
  -5  -2  15          0.17          0.16         0.67 o
  -4  -2  15         26.96         26.89         2.78 o
  -3  -2  15         39.08         37.95         2.51 o
  -2  -2  15         35.69         36.48         2.87 o
  -1  -2  15          1.53          0.65         1.04 o
   0  -2  15         11.51         12.79         3.72 o
  -7  -1  15          1.23          0.61         0.83 o
  -6  -1  15         30.74         33.05         2.64 o
  -5  -1  15         33.51         35.31         3.69 o
  -4  -1  15          0.20          0.15         0.89 o
  -3  -1  15          0.08          0.91         0.82 o
  -2  -1  15         81.64        114.56         5.84 o
  -1  -1  15          5.89          3.69         1.65 o
  -7   0  15          0.20          0.00         1.62 o
  -6   0  15         42.08         39.97         3.74 o
  -5   0  15         14.89         15.34         1.98 o
  -4   0  15          0.80          0.00         1.94 o
  -3   0  15          1.41          1.54         1.12 o
  -2   0  15         22.58         26.15         2.73 o
  -1   0  15          3.46          3.17         1.20 o
  -6   1  15         29.00         23.75         2.72 o
  -5   1  15          4.03          2.75         1.78 o
  -4   1  15          0.17          0.00         1.12 o
  -3   1  15          1.64          1.67         1.12 o
  -2   1  15          5.71          3.48         1.21 o
  -1   1  15          2.10          1.94         1.78 o
  -6   2  15          2.14          2.71         1.70 o
  -5   2  15          0.02          0.00         2.10 o
  -4   2  15          4.38          1.46         1.52 o
  -3   2  15          0.68          0.00         0.86 o
  -2   2  15         29.49         33.48         3.31 o
  -1   2  15         64.22         84.15         7.45 o
  -6   3  15          8.01          4.37         2.75 o
  -5   3  15          0.11          0.58         1.08 o
  -4   3  15          0.90          1.91         1.07 o
  -3   3  15          3.35          2.35         2.19 o
  -2   3  15         57.41         63.77         6.31 o
  -5   4  15          0.03          2.91         1.94 o
  -4   4  15          9.14          5.85         1.98 o
  -3  -2  16         17.92         13.11         3.56 o
  -4  -1  16         12.91         14.24         3.88 o
  -3   0  16         25.85         30.75         5.34 o
                                                
